# Supplementary material for: Prognostic Value of Genomic Instability of m6A-Related lncRNAs in Lung Adenocarcinoma
Source: Front Cell Dev Biol. 2022 Mar 3;10:707405. doi: 10.3389/fcell.2022.707405 (PMC8928224; doi:10.3389/fcell.2022.707405)
Supplement: Supplementary file 1 [file Table2.xlsx]

## Sheet: Sheet1
Supplementary Table S2 The correlation analysis of m6A related regulators and lncRNAs
M6A	lncRNA	cor	p-value	Regulation
METTL14	AC092794.1	0.471099	6.58166e-31	postive
RBM15	AC092794.1	0.623736	5.16824e-59	postive
YTHDC1	AC092794.1	0.427743	3.28021e-25	postive
YTHDC2	AC092794.1	0.670191	4.95809e-71	postive
YTHDF3	AC092794.1	0.411022	3.18216e-23	postive
METTL3	AC009065.9	0.433866	5.75505e-26	postive
METTL14	AC012467.2	0.410371	3.78384e-23	postive
RBM15	AC012467.2	0.426872	4.19011e-25	postive
YTHDC1	AC012467.2	0.518471	3.84709e-38	postive
YTHDC2	AC012467.2	0.505051	5.63003e-36	postive
METTL3	AP001107.4	0.501325	2.16193e-35	postive
RBM15	AP001107.4	0.530025	4.3861e-40	postive
YTHDC1	AP001107.4	0.46512	4.50207e-30	postive
YTHDC2	AP001107.4	0.571362	1.09563e-47	postive
METTL14	AC073651.1	0.511077	6.16622e-37	postive
RBM15	AC073651.1	0.711553	9.80831e-84	postive
YTHDC1	AC073651.1	0.412814	1.97288e-23	postive
YTHDC2	AC073651.1	0.708199	1.27234e-82	postive
YTHDF3	AC073651.1	0.421842	1.69762e-24	postive
METTL14	AL513550.1	0.488005	2.32128e-33	postive
RBM15	AL513550.1	0.686421	9.19742e-76	postive
YTHDC1	AL513550.1	0.400577	4.87846e-22	postive
YTHDC2	AL513550.1	0.612927	1.68128e-56	postive
YTHDF3	AL513550.1	0.430381	1.55652e-25	postive
METTL3	GEMIN7-AS1	0.430984	1.31161e-25	postive
RBM15	GEMIN7-AS1	0.572923	5.38324e-48	postive
YTHDC1	GEMIN7-AS1	0.442634	4.47337e-27	postive
YTHDC2	GEMIN7-AS1	0.583044	4.89722e-50	postive
RBM15	AC131009.3	0.553841	2.46664e-44	postive
IGF2BP3	AC131009.3	0.416313	7.69261e-24	postive
METTL14	AP000786.1	0.486678	3.65796e-33	postive
RBM15	AP000786.1	0.635056	9.42363e-62	postive
YTHDC2	AP000786.1	0.586536	9.31142e-51	postive
YTHDF3	AP000786.1	0.454771	1.14963e-28	postive
METTL14	AC004884.2	0.443412	3.55348e-27	postive
RBM15	AC004884.2	0.776166	7.7696e-109	postive
YTHDC2	AC004884.2	0.602619	3.41146e-54	postive
YTHDF3	AC004884.2	0.543882	1.62456e-42	postive
RBM15	AC125257.1	0.554955	1.53021e-44	postive
YTHDC2	AC125257.1	0.425258	6.57996e-25	postive
YTHDF3	AC125257.1	0.452035	2.6586e-28	postive
METTL14	AP001429.1	0.50238	1.47928e-35	postive
RBM15	AP001429.1	0.752414	1.04366e-98	postive
YTHDC2	AP001429.1	0.65144	6.32037e-66	postive
YTHDF3	AP001429.1	0.521877	1.04758e-38	postive
METTL14	AL391834.1	0.539862	8.46671e-42	postive
RBM15	AL391834.1	0.646944	9.36744e-65	postive
YTHDC1	AL391834.1	0.454814	1.13442e-28	postive
YTHDC2	AL391834.1	0.755364	6.6704e-100	postive
YTHDF3	AL391834.1	0.403105	2.54238e-22	postive
METTL3	AC015849.3	0.406878	9.50937e-23	postive
METTL14	AC015849.3	0.533868	9.52842e-41	postive
RBM15	AC015849.3	0.733691	1.67251e-91	postive
YTHDC1	AC015849.3	0.558364	3.51225e-45	postive
YTHDC2	AC015849.3	0.716092	2.88131e-85	postive
YTHDF3	AC015849.3	0.416034	8.29569e-24	postive
METTL14	AC015871.3	0.436523	2.67478e-26	postive
RBM15	AC015871.3	0.602054	4.53745e-54	postive
YTHDC1	AC015871.3	0.510462	7.74532e-37	postive
YTHDC2	AC015871.3	0.670953	3.01851e-71	postive
METTL14	AL133330.1	0.548676	2.20208e-43	postive
RBM15	AL133330.1	0.685905	1.31517e-75	postive
YTHDC1	AL133330.1	0.431313	1.19429e-25	postive
YTHDC2	AL133330.1	0.733821	1.49821e-91	postive
YTHDF3	AL133330.1	0.43402	5.50588e-26	postive
RBM15	AC022306.2	0.552646	4.10639e-44	postive
YTHDC1	AC022306.2	0.423829	9.79581e-25	postive
YTHDC2	AC022306.2	0.584517	2.43832e-50	postive
METTL14	AL442125.2	0.419235	3.47312e-24	postive
RBM15	AL442125.2	0.592192	6.06383e-52	postive
YTHDC2	AL442125.2	0.503528	9.77581e-36	postive
RBM15	ZFPM2-AS1	0.462515	1.02847e-29	postive
METTL3	AC087752.3	0.441063	7.10832e-27	postive
RBM15	AC087752.3	0.491269	7.52084e-34	postive
YTHDC2	AC087752.3	0.491039	8.14792e-34	postive
METTL14	AC025171.3	0.445283	2.03696e-27	postive
RBM15	AC025171.3	0.617001	1.9508e-57	postive
YTHDC2	AC025171.3	0.623166	7.04963e-59	postive
METTL14	AL360219.2	0.487114	3.15128e-33	postive
RBM15	AL360219.2	0.608025	2.15544e-55	postive
YTHDC2	AL360219.2	0.68101	3.76186e-74	postive
METTL14	AL592148.3	0.516756	7.36741e-38	postive
RBM15	AL592148.3	0.693562	6.05482e-78	postive
YTHDC1	AL592148.3	0.471796	5.24702e-31	postive
YTHDC2	AL592148.3	0.704745	1.71582e-81	postive
RBM15	AC137894.1	0.525581	2.50227e-39	postive
METTL3	AC005104.1	0.423956	9.45672e-25	postive
METTL14	AC005104.1	0.449623	5.53081e-28	postive
RBM15	AC005104.1	0.697399	3.8327e-79	postive
YTHDC1	AC005104.1	0.466565	2.83862e-30	postive
YTHDC2	AC005104.1	0.684816	2.78864e-75	postive
METTL14	AC009090.1	0.442871	4.16994e-27	postive
RBM15	AC009090.1	0.566285	1.07544e-46	postive
YTHDC2	AC009090.1	0.589477	2.26489e-51	postive
METTL3	AL132989.1	0.522911	7.03457e-39	postive
METTL14	AL132989.1	0.512073	4.26065e-37	postive
RBM15	AL132989.1	0.660327	2.67245e-68	postive
YTHDC1	AL132989.1	0.549633	1.47215e-43	postive
YTHDC2	AL132989.1	0.712541	4.5758e-84	postive
METTL14	PABPC4-AS1	0.490218	1.08253e-33	postive
RBM15	PABPC4-AS1	0.775748	1.20127e-108	postive
YTHDC1	PABPC4-AS1	0.43348	6.43041e-26	postive
YTHDC2	PABPC4-AS1	0.676779	6.47919e-73	postive
YTHDF3	PABPC4-AS1	0.513528	2.47681e-37	postive
METTL14	AC007552.2	0.479157	4.63935e-32	postive
RBM15	AC007552.2	0.602167	4.28651e-54	postive
YTHDC1	AC007552.2	0.40147	3.8782e-22	postive
YTHDC2	AC007552.2	0.644162	4.85488e-64	postive
YTHDC2	LINC00426	0.545836	7.22206e-43	postive
METTL14	AC005332.3	0.401675	3.67852e-22	postive
RBM15	AC005332.3	0.419416	3.30572e-24	postive
YTHDC2	AC005332.3	0.469115	1.2508e-30	postive
METTL14	AP000866.6	0.488391	2.03288e-33	postive
RBM15	AP000866.6	0.729085	7.9958e-90	postive
YTHDC1	AP000866.6	0.439829	1.02111e-26	postive
YTHDC2	AP000866.6	0.686538	8.48499e-76	postive
YTHDF3	AP000866.6	0.461168	1.57196e-29	postive
METTL14	AC005034.6	0.509894	9.55184e-37	postive
RBM15	AC005034.6	0.582612	6.00712e-50	postive
YTHDC1	AC005034.6	0.499145	4.71333e-35	postive
YTHDC2	AC005034.6	0.67887	1.59663e-73	postive
METTL14	AP000240.1	0.417473	5.61632e-24	postive
RBM15	AP000240.1	0.629295	2.41217e-60	postive
YTHDC2	AP000240.1	0.608391	1.78418e-55	postive
METTL3	AL136295.6	0.585897	1.2638e-50	postive
RBM15	AL136295.6	0.529606	5.17366e-40	postive
YTHDC2	AL136295.6	0.441808	5.70784e-27	postive
METTL14	AC012181.2	0.455166	1.0181e-28	postive
RBM15	AC012181.2	0.604133	1.58205e-54	postive
YTHDC2	AC012181.2	0.596558	7.08954e-53	postive
YTHDF3	AC012181.2	0.421218	2.01586e-24	postive
METTL14	SAP30L-AS1	0.549452	1.58858e-43	postive
RBM15	SAP30L-AS1	0.712923	3.40479e-84	postive
YTHDC1	SAP30L-AS1	0.42616	5.11465e-25	postive
YTHDC2	SAP30L-AS1	0.751375	2.72355e-98	postive
METTL14	AL359962.2	0.510195	8.54924e-37	postive
RBM15	AL359962.2	0.623527	5.79232e-59	postive
YTHDC2	AL359962.2	0.627837	5.4199e-60	postive
YTHDC2	AC006547.1	0.403494	2.2984e-22	postive
METTL14	AC090948.3	0.50631	3.55972e-36	postive
RBM15	AC090948.3	0.730007	3.71102e-90	postive
YTHDC1	AC090948.3	0.477653	7.652e-32	postive
YTHDC2	AC090948.3	0.761174	2.63847e-102	postive
METTL3	DICER1-AS1	0.458148	4.04232e-29	postive
METTL14	AC108010.1	0.587078	7.18589e-51	postive
RBM15	AC108010.1	0.756146	3.19761e-100	postive
YTHDC1	AC108010.1	0.578573	3.98448e-49	postive
YTHDC2	AC108010.1	0.757094	1.30548e-100	postive
YTHDF3	AC108010.1	0.408838	5.67775e-23	postive
RBM15	AC025857.2	0.45246	2.3347e-28	postive
YTHDC2	AC025857.2	0.515906	1.0152e-37	postive
RBM15	AC084117.1	0.542951	2.38536e-42	postive
YTHDC2	AC084117.1	0.535687	4.59526e-41	postive
METTL14	AL162724.1	0.491417	7.14453e-34	postive
RBM15	AL162724.1	0.761552	1.83028e-102	postive
YTHDC1	AL162724.1	0.404876	1.60476e-22	postive
YTHDC2	AL162724.1	0.680784	4.38416e-74	postive
YTHDF3	AL162724.1	0.451054	3.58412e-28	postive
YTHDC2	AC008760.1	0.460129	2.17828e-29	postive
RBM15	AC090517.2	0.66954	7.5639e-71	postive
YTHDC1	AC090517.2	0.414884	1.13162e-23	postive
YTHDC2	AC090517.2	0.556633	7.4305e-45	postive
YTHDF3	AC090517.2	0.430656	1.43961e-25	postive
RBM15	DGUOK-AS1	0.544066	1.50508e-42	postive
YTHDC2	DGUOK-AS1	0.451252	3.37436e-28	postive
METTL14	AC074032.1	0.453289	1.812e-28	postive
RBM15	AC074032.1	0.70247	9.32283e-81	postive
YTHDC1	AC074032.1	0.406355	1.09071e-22	postive
YTHDC2	AC074032.1	0.653164	2.22093e-66	postive
YTHDF3	AC074032.1	0.430937	1.32918e-25	postive
METTL14	AC026124.2	0.515161	1.34345e-37	postive
RBM15	AC026124.2	0.75033	7.11145e-98	postive
YTHDC1	AC026124.2	0.413585	1.60465e-23	postive
YTHDC2	AC026124.2	0.661207	1.53938e-68	postive
YTHDF3	AC026124.2	0.52014	2.03732e-38	postive
RBM15	TBILA	0.499162	4.68435e-35	postive
YTHDC2	TBILA	0.485108	6.24814e-33	postive
YTHDC2	FAM111A-DT	0.422651	1.3578e-24	postive
METTL14	AL132657.1	0.411932	2.49756e-23	postive
RBM15	AL132657.1	0.428829	2.41509e-25	postive
YTHDC1	AL132657.1	0.403841	2.10053e-22	postive
YTHDC2	AL132657.1	0.530728	3.32285e-40	postive
METTL14	AL355488.1	0.449381	5.95085e-28	postive
RBM15	AL355488.1	0.755928	3.92505e-100	postive
YTHDC1	AL355488.1	0.490644	9.34158e-34	postive
YTHDC2	AL355488.1	0.670521	4.00107e-71	postive
RBM15	AC121761.2	0.487114	3.15083e-33	postive
YTHDC2	AC121761.2	0.431879	1.0165e-25	postive
METTL14	AC008124.1	0.511858	4.61553e-37	postive
RBM15	AC008124.1	0.583193	4.56487e-50	postive
YTHDC1	AC008124.1	0.571699	9.39994e-48	postive
YTHDC2	AC008124.1	0.691593	2.45517e-77	postive
RBM15	AC019131.2	0.428212	2.87424e-25	postive
YTHDC2	AC019131.2	0.428149	2.926e-25	postive
METTL14	PAXBP1-AS1	0.562874	4.88334e-46	postive
RBM15	PAXBP1-AS1	0.717227	1.17958e-85	postive
YTHDC1	PAXBP1-AS1	0.501996	1.69868e-35	postive
YTHDC2	PAXBP1-AS1	0.711872	7.66863e-84	postive
METTL14	ATP13A4-AS1	0.406657	1.00763e-22	postive
YTHDC2	ATP13A4-AS1	0.573839	3.54204e-48	postive
RBM15	AC080013.4	0.492141	5.55511e-34	postive
YTHDC2	AC080013.4	0.495534	1.69346e-34	postive
METTL14	AL138963.1	0.534132	8.5725e-41	postive
RBM15	AL138963.1	0.753134	5.3541e-99	postive
YTHDC1	AL138963.1	0.421717	1.75731e-24	postive
YTHDC2	AL138963.1	0.692311	1.47594e-77	postive
YTHDF3	AL138963.1	0.469433	1.12889e-30	postive
METTL14	ANKRD44-IT1	0.537848	1.92015e-41	postive
RBM15	ANKRD44-IT1	0.708728	8.51006e-83	postive
YTHDC1	ANKRD44-IT1	0.400182	5.39848e-22	postive
YTHDC2	ANKRD44-IT1	0.70531	1.12337e-81	postive
YTHDF3	ANKRD44-IT1	0.475578	1.52006e-31	postive
YTHDC2	AC004982.1	0.537895	1.88358e-41	postive
METTL14	AC004466.3	0.484056	8.93198e-33	postive
RBM15	AC004466.3	0.631795	5.95576e-61	postive
YTHDC1	AC004466.3	0.440859	7.54761e-27	postive
YTHDC2	AC004466.3	0.726852	5.06649e-89	postive
METTL14	GAS5-AS1	0.555504	1.20855e-44	postive
RBM15	GAS5-AS1	0.772776	2.57566e-107	postive
YTHDC1	GAS5-AS1	0.456407	6.93925e-29	postive
YTHDC2	GAS5-AS1	0.680564	5.08878e-74	postive
YTHDF3	GAS5-AS1	0.480465	2.99563e-32	postive
YTHDC1	AC007406.5	0.508266	1.73937e-36	postive
YTHDC2	AC007406.5	0.530449	3.7106e-40	postive
RBM15	AL355574.1	0.431211	1.22935e-25	postive
METTL14	AC005920.2	0.480232	3.23856e-32	postive
RBM15	AC005920.2	0.724705	2.94002e-88	postive
YTHDC2	AC005920.2	0.68583	1.3856e-75	postive
YTHDF3	AC005920.2	0.440511	8.36084e-27	postive
METTL14	AP001625.2	0.403033	2.5899e-22	postive
RBM15	AP001625.2	0.705347	1.09316e-81	postive
YTHDC1	AP001625.2	0.428899	2.36791e-25	postive
YTHDC2	AP001625.2	0.590351	1.48396e-51	postive
METTL3	AL008582.1	0.411668	2.67974e-23	postive
METTL14	AL133445.2	0.516278	8.82265e-38	postive
RBM15	AL133445.2	0.723919	5.57035e-88	postive
YTHDC2	AL133445.2	0.686207	1.06721e-75	postive
YTHDF3	AL133445.2	0.491952	5.93248e-34	postive
METTL14	AC091185.1	0.462441	1.05275e-29	postive
RBM15	AC091185.1	0.673693	5.01165e-72	postive
YTHDC1	AC091185.1	0.410123	4.04087e-23	postive
YTHDC2	AC091185.1	0.616066	3.20675e-57	postive
METTL14	AC019080.5	0.534326	7.93387e-41	postive
RBM15	AC019080.5	0.737406	6.96674e-93	postive
YTHDC1	AC019080.5	0.42388	9.6568e-25	postive
YTHDC2	AC019080.5	0.66584	8.18585e-70	postive
YTHDF3	AC019080.5	0.503694	9.20582e-36	postive
METTL3	AL031670.1	0.411768	2.60887e-23	postive
METTL14	AL031670.1	0.506751	3.02987e-36	postive
RBM15	AL031670.1	0.611203	4.14431e-56	postive
YTHDC1	AL031670.1	0.482751	1.38869e-32	postive
YTHDC2	AL031670.1	0.702771	7.46024e-81	postive
METTL14	AC007878.1	0.554747	1.67318e-44	postive
RBM15	AC007878.1	0.756743	1.82022e-100	postive
YTHDC1	AC007878.1	0.434895	4.28113e-26	postive
YTHDC2	AC007878.1	0.732635	4.08948e-91	postive
YTHDF3	AC007878.1	0.497353	8.9093e-35	postive
RBM15	LINC02100	0.401929	3.44482e-22	postive
METTL14	AC009041.3	0.559781	1.89558e-45	postive
RBM15	AC009041.3	0.636343	4.52379e-62	postive
YTHDC1	AC009041.3	0.429532	1.97974e-25	postive
YTHDC2	AC009041.3	0.587259	6.5863e-51	postive
METTL14	AL137779.2	0.50269	1.32277e-35	postive
RBM15	AL137779.2	0.690621	4.87794e-77	postive
YTHDC2	AL137779.2	0.631032	9.13888e-61	postive
YTHDF3	AL137779.2	0.403027	2.59417e-22	postive
METTL14	AF178030.1	0.498804	5.3218e-35	postive
RBM15	AF178030.1	0.655303	6.00825e-67	postive
YTHDC2	AF178030.1	0.62933	2.36539e-60	postive
YTHDF3	AF178030.1	0.482778	1.37648e-32	postive
METTL14	AC098851.1	0.5382	1.66486e-41	postive
RBM15	AC098851.1	0.676745	6.62571e-73	postive
YTHDC1	AC098851.1	0.445217	2.07775e-27	postive
YTHDC2	AC098851.1	0.724187	4.47995e-88	postive
METTL14	LINC00513	0.472742	3.85371e-31	postive
RBM15	LINC00513	0.693273	7.44556e-78	postive
YTHDC2	LINC00513	0.628732	3.29925e-60	postive
YTHDF3	LINC00513	0.469454	1.12122e-30	postive
METTL3	AC022167.2	0.46655	2.85198e-30	postive
METTL3	AL357079.1	0.400462	5.02475e-22	postive
METTL3	AL139287.1	0.55006	1.22941e-43	postive
HNRNPA2B1	AL139287.1	0.43041	1.54375e-25	postive
YTHDC1	AL139287.1	0.419199	3.50754e-24	postive
METTL3	AC005253.1	0.493245	3.77965e-34	postive
RBM15	AC005253.1	0.470532	7.90971e-31	postive
YTHDC1	AC005253.1	0.442599	4.52015e-27	postive
YTHDC2	AC005253.1	0.57242	6.77035e-48	postive
METTL14	AC027097.2	0.49441	2.51322e-34	postive
RBM15	AC027097.2	0.659308	5.04882e-68	postive
YTHDC2	AC027097.2	0.613331	1.3602e-56	postive
YTHDF3	AC027097.2	0.421181	2.03698e-24	postive
METTL3	AL031600.1	0.443365	3.6026e-27	postive
METTL14	AC104083.1	0.47996	3.54738e-32	postive
YTHDC2	AC104083.1	0.450731	3.95306e-28	postive
METTL14	AC016831.4	0.520809	1.5777e-38	postive
RBM15	AC016831.4	0.708902	7.45536e-83	postive
YTHDC1	AC016831.4	0.40648	1.0555e-22	postive
YTHDC2	AC016831.4	0.694486	3.12766e-78	postive
YTHDF3	AC016831.4	0.492399	5.07695e-34	postive
RBM15	AL354696.1	0.564547	2.33e-46	postive
YTHDC2	AL354696.1	0.552497	4.37635e-44	postive
METTL14	AL596325.2	0.416364	7.58633e-24	postive
RBM15	AL596325.2	0.740223	6.03501e-94	postive
YTHDC1	AL596325.2	0.418386	4.3803e-24	postive
YTHDC2	AL596325.2	0.608161	2.0089e-55	postive
YTHDF3	AL596325.2	0.454604	1.2104e-28	postive
RBM15	AL359962.1	0.428597	2.57887e-25	postive
YTHDC2	AL359962.1	0.408761	5.79314e-23	postive
WTAP	AC010503.5	-0.406574	1.02988e-22	negative
YTHDC1	AP001271.1	0.41535	9.98103e-24	postive
YTHDC2	AP001271.1	0.430189	1.64359e-25	postive
METTL14	KLF7-IT1	0.512204	4.05884e-37	postive
RBM15	KLF7-IT1	0.758348	3.96769e-101	postive
YTHDC1	KLF7-IT1	0.421419	1.90779e-24	postive
YTHDC2	KLF7-IT1	0.712713	4.00681e-84	postive
YTHDF3	KLF7-IT1	0.457387	5.12192e-29	postive
METTL3	AL390728.6	0.434678	4.55762e-26	postive
YTHDC2	AL390728.6	0.48886	1.73014e-33	postive
METTL14	AC096992.2	0.496295	1.2951e-34	postive
RBM15	AC096992.2	0.687155	5.52701e-76	postive
YTHDC1	AC096992.2	0.485368	5.71925e-33	postive
YTHDC2	AC096992.2	0.630094	1.54461e-60	postive
METTL3	AP001469.3	0.49124	7.59856e-34	postive
RBM15	AP001469.3	0.47103	6.73101e-31	postive
YTHDC1	AP001469.3	0.448589	7.55959e-28	postive
RBM15	AL606489.1	0.500885	2.53137e-35	postive
METTL3	ZNF213-AS1	0.430074	1.6984e-25	postive
METTL14	AC002553.2	0.546425	5.65155e-43	postive
RBM15	AC002553.2	0.720477	8.92556e-87	postive
YTHDC1	AC002553.2	0.471395	5.97784e-31	postive
YTHDC2	AC002553.2	0.731283	1.27637e-90	postive
YTHDF3	AC002553.2	0.484988	6.50948e-33	postive
METTL3	AL117336.2	0.442801	4.25757e-27	postive
METTL3	AC011481.1	0.453849	1.52633e-28	postive
METTL14	AC115989.1	0.424169	8.91288e-25	postive
RBM15	AC115989.1	0.714401	1.08054e-84	postive
YTHDC2	AC115989.1	0.549663	1.45335e-43	postive
YTHDF3	AC115989.1	0.491329	7.36602e-34	postive
RBM15	AC092279.1	0.686033	1.20343e-75	postive
YTHDC2	AC092279.1	0.5095	1.10485e-36	postive
YTHDF3	AC092279.1	0.48991	1.20414e-33	postive
METTL3	AC132192.2	0.418871	3.83658e-24	postive
YTHDC2	AL731567.1	0.502012	1.68868e-35	postive
METTL14	LINC02035	0.412965	1.89465e-23	postive
RBM15	LINC02035	0.450876	3.78298e-28	postive
YTHDC1	LINC02035	0.492839	4.35463e-34	postive
YTHDC2	LINC02035	0.528607	7.66593e-40	postive
METTL3	AL135999.1	0.616656	2.34394e-57	postive
METTL3	AC060780.1	0.470247	8.67584e-31	postive
RBM15	AC060780.1	0.443419	3.54535e-27	postive
YTHDC1	AC060780.1	0.466248	3.14166e-30	postive
YTHDC2	AC060780.1	0.49375	3.16736e-34	postive
METTL3	LINC01004	0.476698	1.04989e-31	postive
RBM15	LINC01004	0.56841	4.15396e-47	postive
YTHDC2	LINC01004	0.54306	2.28122e-42	postive
METTL14	AC093799.1	0.472916	3.64064e-31	postive
RBM15	AC093799.1	0.715157	5.99265e-85	postive
YTHDC2	AC093799.1	0.63492	1.01808e-61	postive
YTHDF3	AC093799.1	0.429616	1.93366e-25	postive
METTL3	AC011462.4	0.435287	3.82415e-26	postive
METTL3	AC002553.1	0.409129	5.25669e-23	postive
METTL14	AC002553.1	0.434485	4.81711e-26	postive
RBM15	AC002553.1	0.659971	3.3394e-68	postive
YTHDC1	AC002553.1	0.473986	2.56492e-31	postive
YTHDC2	AC002553.1	0.628578	3.59337e-60	postive
METTL3	LENG8-AS1	0.454172	1.38218e-28	postive
YTHDC2	LENG8-AS1	0.433166	7.03469e-26	postive
METTL3	MED8-AS1	0.470167	8.90439e-31	postive
RBM15	MED8-AS1	0.489122	1.58088e-33	postive
YTHDC1	MED8-AS1	0.402357	3.08506e-22	postive
YTHDC2	MED8-AS1	0.494129	2.77419e-34	postive
METTL14	AP000692.1	0.521392	1.26156e-38	postive
RBM15	AP000692.1	0.675571	1.44758e-72	postive
YTHDC1	AP000692.1	0.509707	1.02356e-36	postive
YTHDC2	AP000692.1	0.753039	5.844e-99	postive
METTL3	AP000553.2	0.45204	2.65456e-28	postive
METTL14	AC010761.3	0.549348	1.65992e-43	postive
RBM15	AC010761.3	0.798659	1.19476e-119	postive
YTHDC1	AC010761.3	0.454971	1.0811e-28	postive
YTHDC2	AC010761.3	0.722746	1.44038e-87	postive
YTHDF3	AC010761.3	0.465029	4.63489e-30	postive
METTL14	SCAANT1	0.431392	1.16769e-25	postive
RBM15	SCAANT1	0.563895	3.11031e-46	postive
YTHDC2	SCAANT1	0.541757	3.89905e-42	postive
RBM15	FP671120.8	0.434855	4.33071e-26	postive
METTL3	NFYC-AS1	0.4301	1.68592e-25	postive
METTL14	NFYC-AS1	0.438596	1.46417e-26	postive
RBM15	NFYC-AS1	0.677765	3.35196e-73	postive
YTHDC1	NFYC-AS1	0.48316	1.20973e-32	postive
YTHDC2	NFYC-AS1	0.612367	2.25572e-56	postive
METTL14	EBLN3P	0.42706	3.97426e-25	postive
VIRMA	EBLN3P	0.417793	5.14735e-24	postive
RBM15	EBLN3P	0.425353	6.40928e-25	postive
YTHDC2	EBLN3P	0.471899	5.07345e-31	postive
YTHDF3	EBLN3P	0.549441	1.59592e-43	postive
METTL14	AC007991.2	0.429172	2.19253e-25	postive
RBM15	AC007991.2	0.550858	8.77204e-44	postive
YTHDC2	AC007991.2	0.519056	3.0808e-38	postive
METTL14	AC007849.1	0.427358	3.65479e-25	postive
RBM15	AC007849.1	0.565766	1.35577e-46	postive
YTHDC2	AC007849.1	0.550501	1.02046e-43	postive
YTHDC2	KRT7-AS	0.432775	7.86956e-26	postive
RBM15	AC083862.1	0.434003	5.53398e-26	postive
YTHDC2	AC083862.1	0.507633	2.19406e-36	postive
METTL3	AL132780.1	0.540338	6.97166e-42	postive
METTL14	AL132780.1	0.468582	1.48564e-30	postive
RBM15	AL132780.1	0.682231	1.63966e-74	postive
YTHDC1	AL132780.1	0.485121	6.22034e-33	postive
YTHDC2	AL132780.1	0.617061	1.88913e-57	postive
YTHDF3	AL132780.1	0.408	7.08117e-23	postive
METTL14	ABALON	0.491641	6.61086e-34	postive
RBM15	ABALON	0.633254	2.61701e-61	postive
YTHDC2	ABALON	0.538985	1.21023e-41	postive
METTL14	AL136320.1	0.533684	1.02545e-40	postive
RBM15	AL136320.1	0.721564	3.73316e-87	postive
YTHDC1	AL136320.1	0.400258	5.29475e-22	postive
YTHDC2	AL136320.1	0.722914	1.25812e-87	postive
YTHDF3	AL136320.1	0.436012	3.10155e-26	postive
METTL14	MBNL1-AS1	0.511339	5.59535e-37	postive
RBM15	MBNL1-AS1	0.528065	9.48519e-40	postive
YTHDC2	MBNL1-AS1	0.596706	6.58818e-53	postive
METTL3	AC078846.1	0.407132	8.89494e-23	postive
METTL14	AC078846.1	0.444851	2.31701e-27	postive
RBM15	AC078846.1	0.764869	7.19539e-104	postive
YTHDC1	AC078846.1	0.41909	3.61415e-24	postive
YTHDC2	AC078846.1	0.594238	2.22705e-52	postive
YTHDF3	AC078846.1	0.483647	1.02611e-32	postive
YTHDC2	AL121584.1	0.463258	8.13092e-30	postive
METTL14	Z98884.2	0.497118	9.67974e-35	postive
RBM15	Z98884.2	0.671754	1.79004e-71	postive
YTHDC1	Z98884.2	0.510009	9.15671e-37	postive
YTHDC2	Z98884.2	0.634336	1.4182e-61	postive
METTL14	AC002550.2	0.513854	2.19291e-37	postive
RBM15	AC002550.2	0.685897	1.32239e-75	postive
YTHDC1	AC002550.2	0.454695	1.1769e-28	postive
YTHDC2	AC002550.2	0.723226	9.77106e-88	postive
METTL14	MCCC1-AS1	0.421135	2.06277e-24	postive
RBM15	MCCC1-AS1	0.551863	5.73036e-44	postive
YTHDC1	MCCC1-AS1	0.458225	3.94669e-29	postive
YTHDC2	MCCC1-AS1	0.676962	5.73216e-73	postive
METTL14	AC093726.1	0.484728	7.11102e-33	postive
YTHDC2	AC093726.1	0.57844	4.24015e-49	postive
METTL14	AC087286.2	0.524776	3.42039e-39	postive
RBM15	AC087286.2	0.78091	5.21358e-111	postive
YTHDC2	AC087286.2	0.677159	5.02557e-73	postive
YTHDF3	AC087286.2	0.456578	6.58132e-29	postive
YTHDC2	AC002563.1	0.42051	2.44914e-24	postive
METTL14	CD44-AS1	0.509412	1.14122e-36	postive
RBM15	CD44-AS1	0.677737	3.41555e-73	postive
YTHDC1	CD44-AS1	0.418045	4.8068e-24	postive
YTHDC2	CD44-AS1	0.710554	2.11271e-83	postive
YTHDF3	CD44-AS1	0.408127	6.84844e-23	postive
METTL14	HCG18	0.549975	1.2744e-43	postive
RBM15	HCG18	0.715839	3.51295e-85	postive
YTHDC1	HCG18	0.498825	5.28223e-35	postive
YTHDC2	HCG18	0.69049	5.35138e-77	postive
YTHDF3	HCG18	0.5191	3.0296e-38	postive
RBM15	NUTM2A-AS1	0.548293	2.58663e-43	postive
YTHDC2	NUTM2A-AS1	0.510805	6.82061e-37	postive
YTHDF3	NUTM2A-AS1	0.497909	7.31481e-35	postive
METTL14	PSPC1-AS2	0.514962	1.44797e-37	postive
RBM15	PSPC1-AS2	0.74079	3.67319e-94	postive
YTHDC1	PSPC1-AS2	0.486032	4.56163e-33	postive
YTHDC2	PSPC1-AS2	0.738019	4.10417e-93	postive
YTHDF3	PSPC1-AS2	0.43413	5.33594e-26	postive
METTL14	AC116366.2	0.5751	1.98631e-48	postive
RBM15	AC116366.2	0.66108	1.66742e-68	postive
YTHDC1	AC116366.2	0.508446	1.62851e-36	postive
YTHDC2	AC116366.2	0.811565	1.70125e-126	postive
METTL14	ACTA2-AS1	0.453288	1.81257e-28	postive
RBM15	ACTA2-AS1	0.565635	1.43699e-46	postive
YTHDC2	ACTA2-AS1	0.635994	5.52156e-62	postive
METTL14	AC009054.2	0.428841	2.40745e-25	postive
RBM15	AC009054.2	0.668494	1.48805e-70	postive
YTHDC2	AC009054.2	0.596531	7.18695e-53	postive
METTL14	AC090617.5	0.421072	2.09902e-24	postive
RBM15	AC090617.5	0.554358	1.97636e-44	postive
YTHDC2	AC090617.5	0.538634	1.39555e-41	postive
METTL3	AC104463.2	0.400295	5.24454e-22	postive
YTHDC2	AC104463.2	0.407398	8.29606e-23	postive
METTL3	AC084018.1	0.46595	3.45552e-30	postive
METTL14	AC253536.3	0.549461	1.58303e-43	postive
RBM15	AC253536.3	0.761272	2.40094e-102	postive
YTHDC1	AC253536.3	0.43323	6.90812e-26	postive
YTHDC2	AC253536.3	0.65452	9.70668e-67	postive
YTHDF3	AC253536.3	0.501095	2.34785e-35	postive
METTL14	AC015911.3	0.512964	3.05786e-37	postive
RBM15	AC015911.3	0.61705	1.90094e-57	postive
YTHDC1	AC015911.3	0.443917	3.05901e-27	postive
YTHDC2	AC015911.3	0.700601	3.70185e-80	postive
YTHDF3	AC015911.3	0.401725	3.63146e-22	postive
RBM15	GK-IT1	0.495391	1.78088e-34	postive
YTHDC2	GK-IT1	0.42881	2.42832e-25	postive
METTL14	AC008770.3	0.591272	9.49052e-52	postive
RBM15	AC008770.3	0.787706	3.2164e-114	postive
YTHDC1	AC008770.3	0.502523	1.40527e-35	postive
YTHDC2	AC008770.3	0.774874	2.97424e-108	postive
YTHDF3	AC008770.3	0.482704	1.41101e-32	postive
YTHDC2	AC008280.2	0.406948	9.33715e-23	postive
RBM15	UBE2D3-AS1	0.423625	1.03665e-24	postive
METTL14	AL049552.1	0.546897	4.64069e-43	postive
RBM15	AL049552.1	0.744951	9.24972e-96	postive
YTHDC1	AL049552.1	0.4758	1.41237e-31	postive
YTHDC2	AL049552.1	0.738768	2.14409e-93	postive
YTHDF3	AL049552.1	0.406108	1.1635e-22	postive
METTL14	AC010201.2	0.531743	2.22155e-40	postive
RBM15	AC010201.2	0.654055	1.28972e-66	postive
YTHDC1	AC010201.2	0.508055	1.88007e-36	postive
YTHDC2	AC010201.2	0.703587	4.06717e-81	postive
METTL14	AC005261.1	0.494352	2.56557e-34	postive
RBM15	AC005261.1	0.629365	2.31943e-60	postive
YTHDC1	AC005261.1	0.508792	1.43396e-36	postive
YTHDC2	AC005261.1	0.662337	7.56252e-69	postive
METTL3	AC002128.1	0.409525	4.73422e-23	postive
METTL14	AC002128.1	0.488693	1.83244e-33	postive
RBM15	AC002128.1	0.651523	6.0134e-66	postive
YTHDC1	AC002128.1	0.473141	3.38255e-31	postive
YTHDC2	AC002128.1	0.684393	3.73163e-75	postive
METTL14	DLEU2	0.511222	5.84541e-37	postive
RBM15	DLEU2	0.747743	7.50454e-97	postive
YTHDC1	DLEU2	0.425604	5.97449e-25	postive
YTHDC2	DLEU2	0.675891	1.1699e-72	postive
YTHDF3	DLEU2	0.526893	1.50049e-39	postive
VIRMA	AC064807.1	0.530897	3.10686e-40	postive
YTHDF3	AC064807.1	0.471971	4.95542e-31	postive
METTL14	AC063965.2	0.492602	4.73031e-34	postive
RBM15	AC063965.2	0.769655	6.13617e-106	postive
YTHDC1	AC063965.2	0.407226	8.67827e-23	postive
YTHDC2	AC063965.2	0.70746	2.22732e-82	postive
YTHDF3	AC063965.2	0.456673	6.39064e-29	postive
METTL14	AL133243.2	0.541717	3.96295e-42	postive
RBM15	AL133243.2	0.78982	3.05152e-115	postive
YTHDC1	AL133243.2	0.438586	1.46858e-26	postive
YTHDC2	AL133243.2	0.70641	4.918e-82	postive
YTHDF3	AL133243.2	0.533653	1.03831e-40	postive
RBM15	ACBD3-AS1	0.442628	4.48116e-27	postive
YTHDC2	ACBD3-AS1	0.494913	2.10639e-34	postive
RBM15	AC109347.2	0.431216	1.2276e-25	postive
YTHDC2	AC109347.2	0.405125	1.50381e-22	postive
RBM15	AC022784.5	0.482671	1.42684e-32	postive
YTHDC2	AC022784.5	0.423874	9.67301e-25	postive
METTL14	AL590723.1	0.500772	2.63558e-35	postive
RBM15	AL590723.1	0.769662	6.08953e-106	postive
YTHDC1	AL590723.1	0.428944	2.33831e-25	postive
YTHDC2	AL590723.1	0.715179	5.89161e-85	postive
YTHDF3	AL590723.1	0.488325	2.0795e-33	postive
WTAP	LINC01943	0.414152	1.37815e-23	postive
RBM15	RAB30-DT	0.635601	6.90741e-62	postive
YTHDC2	RAB30-DT	0.482535	1.49395e-32	postive
METTL14	AC010536.2	0.467253	2.2771e-30	postive
RBM15	AC010536.2	0.722865	1.30803e-87	postive
YTHDC1	AC010536.2	0.424341	8.49685e-25	postive
YTHDC2	AC010536.2	0.69249	1.29908e-77	postive
RBM15	AC012368.1	0.410644	3.51867e-23	postive
YTHDC2	AC012368.1	0.496979	1.01682e-34	postive
RBM15	AC006504.7	0.462816	9.35199e-30	postive
YTHDC2	AC006504.7	0.459732	2.46619e-29	postive
METTL14	AC009090.3	0.48509	6.28718e-33	postive
RBM15	AC009090.3	0.609768	8.74626e-56	postive
YTHDC2	AC009090.3	0.629591	2.04509e-60	postive
METTL14	AC068790.5	0.547868	3.09159e-43	postive
RBM15	AC068790.5	0.759022	2.0858e-101	postive
YTHDC1	AC068790.5	0.466967	2.49545e-30	postive
YTHDC2	AC068790.5	0.722621	1.59335e-87	postive
YTHDF3	AC068790.5	0.468615	1.4697e-30	postive
METTL14	AC011477.1	0.550253	1.13314e-43	postive
RBM15	AC011477.1	0.731736	8.72353e-91	postive
YTHDC1	AC011477.1	0.493606	3.33124e-34	postive
YTHDC2	AC011477.1	0.696659	6.54605e-79	postive
YTHDF3	AC011477.1	0.449892	5.09936e-28	postive
METTL14	AC053527.2	0.432835	7.73366e-26	postive
RBM15	AC053527.2	0.596488	7.34126e-53	postive
YTHDC2	AC053527.2	0.581292	1.11803e-49	postive
METTL14	AC058791.1	0.51802	4.56577e-38	postive
RBM15	AC058791.1	0.720218	1.09775e-86	postive
YTHDC1	AC058791.1	0.409976	4.20143e-23	postive
YTHDC2	AC058791.1	0.698121	2.26852e-79	postive
YTHDF3	AC058791.1	0.487108	3.15762e-33	postive
METTL14	AC005479.1	0.429191	2.18069e-25	postive
YTHDC2	AC005479.1	0.539127	1.14227e-41	postive
METTL14	SCARNA9	0.565907	1.27309e-46	postive
RBM15	SCARNA9	0.806331	1.17328e-123	postive
YTHDC1	SCARNA9	0.405922	1.22155e-22	postive
YTHDC2	SCARNA9	0.70754	2.09559e-82	postive
YTHDF3	SCARNA9	0.458915	3.18331e-29	postive
METTL14	AC107027.3	0.576162	1.21786e-48	postive
RBM15	AC107027.3	0.550301	1.11048e-43	postive
YTHDC1	AC107027.3	0.452233	2.50224e-28	postive
YTHDC2	AC107027.3	0.578765	3.64472e-49	postive
YTHDF3	AC107027.3	0.423484	1.07794e-24	postive
METTL3	CBR3-AS1	0.435948	3.1595e-26	postive
RBM15	CBR3-AS1	0.451837	2.82341e-28	postive
YTHDC2	CBR3-AS1	0.437243	2.17078e-26	postive
METTL14	AC093495.1	0.506917	2.85128e-36	postive
RBM15	AC093495.1	0.558704	3.02984e-45	postive
YTHDC1	AC093495.1	0.471593	5.60426e-31	postive
YTHDC2	AC093495.1	0.686894	6.6247e-76	postive
METTL14	AC007546.1	0.506576	3.22963e-36	postive
RBM15	AC007546.1	0.684534	3.38622e-75	postive
YTHDC1	AC007546.1	0.437001	2.32851e-26	postive
YTHDC2	AC007546.1	0.739283	1.37003e-93	postive
YTHDF3	AC007546.1	0.431506	1.13029e-25	postive
METTL3	AL021878.2	0.413305	1.73008e-23	postive
RBM15	AL021878.2	0.460391	2.00666e-29	postive
YTHDC1	AL021878.2	0.428386	2.73678e-25	postive
YTHDC2	AL021878.2	0.531993	2.01178e-40	postive
METTL3	AL445222.2	0.477682	7.57729e-32	postive
RBM15	AL445222.2	0.420522	2.44114e-24	postive
YTHDC2	AL445222.2	0.403799	2.12335e-22	postive
RBM15	AL117336.1	0.559685	1.97647e-45	postive
YTHDC2	AL117336.1	0.585965	1.22347e-50	postive
METTL14	AC124312.2	0.537869	1.90389e-41	postive
RBM15	AC124312.2	0.635269	8.34722e-62	postive
YTHDC1	AC124312.2	0.458776	3.32455e-29	postive
YTHDC2	AC124312.2	0.713932	1.55733e-84	postive
METTL3	LINC01089	0.466611	2.79719e-30	postive
YTHDC2	AP003717.1	0.417234	5.99199e-24	postive
METTL3	AL022328.3	0.507568	2.24737e-36	postive
RBM15	AC004908.3	0.477823	7.23172e-32	postive
YTHDC2	AC004908.3	0.59903	2.07245e-53	postive
METTL14	AC026202.2	0.509987	9.23038e-37	postive
RBM15	AC026202.2	0.698447	1.78865e-79	postive
YTHDC2	AC026202.2	0.645127	2.74906e-64	postive
YTHDF3	AC026202.2	0.466154	3.23751e-30	postive
METTL14	AC025917.1	0.579202	2.97328e-49	postive
RBM15	AC025917.1	0.758352	3.95122e-101	postive
YTHDC1	AC025917.1	0.485611	5.26604e-33	postive
YTHDC2	AC025917.1	0.777797	1.41016e-109	postive
YTHDF3	AC025917.1	0.4572	5.42763e-29	postive
METTL14	AC067852.3	0.552549	4.27987e-44	postive
RBM15	AC067852.3	0.729819	4.34272e-90	postive
YTHDC1	AC067852.3	0.515913	1.01231e-37	postive
YTHDC2	AC067852.3	0.749546	1.45747e-97	postive
METTL14	AC008537.2	0.471109	6.55968e-31	postive
RBM15	AC008537.2	0.599397	1.72577e-53	postive
YTHDC1	AC008537.2	0.407	9.20932e-23	postive
YTHDC2	AC008537.2	0.627148	7.93327e-60	postive
METTL3	AC010615.2	0.407137	8.88522e-23	postive
RBM15	AC010615.2	0.510949	6.46624e-37	postive
METTL14	AC053513.2	0.556958	6.45754e-45	postive
RBM15	AC053513.2	0.778468	6.96242e-110	postive
YTHDC1	AC053513.2	0.489464	1.4051e-33	postive
YTHDC2	AC053513.2	0.762953	4.69517e-103	postive
YTHDF3	AC053513.2	0.461295	1.51058e-29	postive
METTL3	LAMC1-AS1	0.405645	1.31314e-22	postive
METTL14	LAMC1-AS1	0.484972	6.5458e-33	postive
RBM15	LAMC1-AS1	0.782905	6.12671e-112	postive
YTHDC1	LAMC1-AS1	0.493871	3.03647e-34	postive
YTHDC2	LAMC1-AS1	0.673548	5.51326e-72	postive
YTHDF3	LAMC1-AS1	0.480579	2.88315e-32	postive
YTHDC2	AC116914.2	0.445857	1.71606e-27	postive
METTL14	AC114760.2	0.537103	2.59621e-41	postive
RBM15	AC114760.2	0.724612	3.17088e-88	postive
YTHDC1	AC114760.2	0.411833	2.56428e-23	postive
YTHDC2	AC114760.2	0.725401	1.6657e-88	postive
YTHDF3	AC114760.2	0.482582	1.47034e-32	postive
RBM15	AL133410.1	0.418317	4.46286e-24	postive
YTHDC1	AL133410.1	0.409099	5.29917e-23	postive
YTHDC2	AL133410.1	0.518712	3.51021e-38	postive
METTL3	AC087752.4	0.404243	1.89227e-22	postive
RBM15	AC087752.4	0.620273	3.38063e-58	postive
YTHDC1	AC087752.4	0.41541	9.81866e-24	postive
YTHDC2	AC087752.4	0.558091	3.9547e-45	postive
YTHDF3	AC087752.4	0.472844	3.72725e-31	postive
METTL14	AC080162.1	0.540861	5.62903e-42	postive
RBM15	AC080162.1	0.763264	3.46815e-103	postive
YTHDC1	AC080162.1	0.440173	9.2327e-27	postive
YTHDC2	AC080162.1	0.733063	2.84799e-91	postive
YTHDF3	AC080162.1	0.484575	7.48913e-33	postive
METTL14	RBMS3-AS3	0.450554	4.17108e-28	postive
RBM15	RBMS3-AS3	0.592418	5.42965e-52	postive
YTHDC2	RBMS3-AS3	0.592901	4.28871e-52	postive
METTL14	AC083843.3	0.486341	4.10485e-33	postive
RBM15	AC083843.3	0.70247	9.32498e-81	postive
YTHDC1	AC083843.3	0.417764	5.18843e-24	postive
YTHDC2	AC083843.3	0.647967	5.09407e-65	postive
YTHDF3	AC083843.3	0.50557	4.66181e-36	postive
METTL14	AC012181.1	0.490418	1.01023e-33	postive
RBM15	AC012181.1	0.701453	1.97715e-80	postive
YTHDC1	AC012181.1	0.409736	4.47652e-23	postive
YTHDC2	AC012181.1	0.68062	4.9004e-74	postive
YTHDF3	AC012181.1	0.44206	5.29994e-27	postive
METTL14	MAL2-AS1	0.520559	1.73606e-38	postive
RBM15	MAL2-AS1	0.761271	2.4031e-102	postive
YTHDC1	MAL2-AS1	0.413872	1.48564e-23	postive
YTHDC2	MAL2-AS1	0.657944	1.17856e-67	postive
YTHDF3	MAL2-AS1	0.511674	4.94186e-37	postive
METTL14	AC026355.2	0.441167	6.8937e-27	postive
RBM15	AC026355.2	0.598368	2.88475e-53	postive
YTHDC2	AC026355.2	0.609923	8.07022e-56	postive
YTHDF3	AC026355.2	0.418902	3.80429e-24	postive
METTL14	AC012467.1	0.503243	1.08379e-35	postive
RBM15	AC012467.1	0.68113	3.4664e-74	postive
YTHDC1	AC012467.1	0.41642	7.47273e-24	postive
YTHDC2	AC012467.1	0.637163	2.82812e-62	postive
YTHDF3	AC012467.1	0.406072	1.17433e-22	postive
METTL14	AC026470.2	0.445509	1.90399e-27	postive
RBM15	AC026470.2	0.699191	1.04008e-79	postive
YTHDC2	AC026470.2	0.618934	6.94379e-58	postive
YTHDF3	AC026470.2	0.444093	2.90262e-27	postive
METTL14	FAM160A1-DT	0.496861	1.06027e-34	postive
RBM15	FAM160A1-DT	0.442372	4.83388e-27	postive
YTHDC1	FAM160A1-DT	0.445232	2.06818e-27	postive
METTL14	OCIAD1-AS1	0.492346	5.17162e-34	postive
RBM15	OCIAD1-AS1	0.609257	1.13977e-55	postive
YTHDC1	OCIAD1-AS1	0.484228	8.42605e-33	postive
YTHDC2	OCIAD1-AS1	0.642317	1.43278e-63	postive
METTL3	AC135050.6	0.471829	5.19037e-31	postive
METTL3	AC008735.4	0.409958	4.22159e-23	postive
RBM15	AC008735.4	0.523066	6.62639e-39	postive
YTHDC1	AC008735.4	0.489975	1.17778e-33	postive
YTHDC2	AC008735.4	0.656153	3.56475e-67	postive
METTL14	AC008906.1	0.559562	2.08613e-45	postive
RBM15	AC008906.1	0.759276	1.63576e-101	postive
YTHDC1	AC008906.1	0.465024	4.64182e-30	postive
YTHDC2	AC008906.1	0.782669	7.89567e-112	postive
YTHDF3	AC008906.1	0.457703	4.6425e-29	postive
RBM15	HECW2-AS1	0.444059	2.93268e-27	postive
YTHDC2	HECW2-AS1	0.414896	1.12799e-23	postive
METTL14	AL157392.4	0.427671	3.34712e-25	postive
RBM15	AL157392.4	0.617838	1.24816e-57	postive
YTHDC2	AL157392.4	0.68055	5.13915e-74	postive
METTL14	AC242426.2	0.544662	1.17604e-42	postive
RBM15	AC242426.2	0.605164	9.35485e-55	postive
YTHDC1	AC242426.2	0.460431	1.9816e-29	postive
YTHDC2	AC242426.2	0.589132	2.67636e-51	postive
YTHDF3	AC242426.2	0.439959	9.82907e-27	postive
RBM15	AC020915.3	0.594233	2.23205e-52	postive
YTHDC1	AC020915.3	0.402327	3.10905e-22	postive
YTHDC2	AC020915.3	0.564799	2.08397e-46	postive
METTL14	AC138393.3	0.50244	1.44778e-35	postive
RBM15	AC138393.3	0.835253	1.49057e-140	postive
YTHDC1	AC138393.3	0.419568	3.17078e-24	postive
YTHDC2	AC138393.3	0.703835	3.3819e-81	postive
YTHDF3	AC138393.3	0.536891	2.82768e-41	postive
METTL14	AP001458.1	0.471905	5.06372e-31	postive
RBM15	AP001458.1	0.675284	1.7505e-72	postive
YTHDC1	AP001458.1	0.426662	4.44404e-25	postive
YTHDC2	AP001458.1	0.681407	2.87304e-74	postive
METTL14	GARS1-DT	0.492302	5.25137e-34	postive
RBM15	GARS1-DT	0.593296	3.53499e-52	postive
YTHDC1	GARS1-DT	0.465492	3.999e-30	postive
YTHDC2	GARS1-DT	0.738258	3.33564e-93	postive
RBM15	AP001628.1	0.660947	1.812e-68	postive
YTHDC2	AP001628.1	0.687057	5.91605e-76	postive
METTL14	AC005479.2	0.454718	1.16877e-28	postive
RBM15	AC005479.2	0.430525	1.49431e-25	postive
YTHDC2	AC005479.2	0.625715	1.74799e-59	postive
METTL14	ERVK13-1	0.562761	5.13131e-46	postive
RBM15	ERVK13-1	0.68838	2.35351e-76	postive
YTHDC1	ERVK13-1	0.500167	3.27216e-35	postive
YTHDC2	ERVK13-1	0.768484	1.98843e-105	postive
RBM15	AC016727.1	0.51609	9.47217e-38	postive
YTHDC2	AC016727.1	0.506155	3.76637e-36	postive
RBM15	AC123595.1	0.420459	2.48415e-24	postive
YTHDC2	AC123595.1	0.480059	3.43138e-32	postive
METTL3	AC135050.5	0.46723	2.29431e-30	postive
METTL14	AC135050.5	0.459228	2.88674e-29	postive
RBM15	AC135050.5	0.520378	1.86043e-38	postive
YTHDC1	AC135050.5	0.524289	4.132e-39	postive
YTHDC2	AC135050.5	0.615959	3.39512e-57	postive
METTL14	AC253576.2	0.504702	6.38976e-36	postive
RBM15	AC253576.2	0.723766	6.30906e-88	postive
YTHDC1	AC253576.2	0.447524	1.04166e-27	postive
YTHDC2	AC253576.2	0.715721	3.85314e-85	postive
YTHDF3	AC253576.2	0.454624	1.20275e-28	postive
METTL14	AC018690.1	0.464237	5.96254e-30	postive
RBM15	AC018690.1	0.674908	2.24618e-72	postive
YTHDC1	AC018690.1	0.542971	2.36605e-42	postive
YTHDC2	AC018690.1	0.676142	9.90451e-73	postive
METTL14	AL136531.1	0.415957	8.47168e-24	postive
RBM15	AL136531.1	0.595938	9.63633e-53	postive
YTHDC1	AL136531.1	0.490093	1.1305e-33	postive
YTHDC2	AL136531.1	0.563859	3.16044e-46	postive
METTL14	CR936218.1	0.550878	8.70054e-44	postive
RBM15	CR936218.1	0.793681	3.85405e-117	postive
YTHDC1	CR936218.1	0.494151	2.75241e-34	postive
YTHDC2	CR936218.1	0.730546	2.3663e-90	postive
YTHDF3	CR936218.1	0.488319	2.08422e-33	postive
METTL14	AL359697.1	0.452871	2.05964e-28	postive
RBM15	AL359697.1	0.6829	1.03886e-74	postive
YTHDC2	AL359697.1	0.591849	7.16602e-52	postive
YTHDF3	AL359697.1	0.447946	9.17363e-28	postive
METTL14	A2M-AS1	0.497496	8.46679e-35	postive
RBM15	A2M-AS1	0.578253	4.6255e-49	postive
YTHDC2	A2M-AS1	0.627968	5.0398e-60	postive
METTL3	INE1	0.459584	2.58299e-29	postive
METTL14	INE1	0.435918	3.18706e-26	postive
RBM15	INE1	0.579638	2.42533e-49	postive
YTHDC1	INE1	0.508409	1.65034e-36	postive
YTHDC2	INE1	0.67151	2.09928e-71	postive
METTL14	AC008764.2	0.414751	1.17284e-23	postive
YTHDC1	AC008764.2	0.492454	4.98028e-34	postive
YTHDC2	AC008764.2	0.490714	9.11808e-34	postive
METTL3	CCDC18-AS1	0.475966	1.33721e-31	postive
METTL14	CCDC18-AS1	0.419831	2.95095e-24	postive
RBM15	CCDC18-AS1	0.515947	9.99473e-38	postive
YTHDC1	CCDC18-AS1	0.427797	3.23072e-25	postive
YTHDC2	CCDC18-AS1	0.570198	1.85622e-47	postive
METTL14	C1RL-AS1	0.44285	4.19643e-27	postive
RBM15	C1RL-AS1	0.610777	5.1753e-56	postive
YTHDC1	C1RL-AS1	0.517789	4.98464e-38	postive
YTHDC2	C1RL-AS1	0.633889	1.82691e-61	postive
METTL14	AC004918.5	0.541175	4.94944e-42	postive
RBM15	AC004918.5	0.756884	1.5929e-100	postive
YTHDC1	AC004918.5	0.447563	1.02932e-27	postive
YTHDC2	AC004918.5	0.703999	2.99456e-81	postive
YTHDF3	AC004918.5	0.407588	7.89123e-23	postive
METTL14	AC124016.3	0.402994	2.61654e-22	postive
RBM15	AC124016.3	0.472645	3.97741e-31	postive
YTHDC1	AC124016.3	0.4355	3.59577e-26	postive
YTHDC2	AC124016.3	0.581865	8.54039e-50	postive
METTL14	KANSL1L-AS1	0.563229	4.17469e-46	postive
RBM15	KANSL1L-AS1	0.770572	2.43067e-106	postive
YTHDC1	KANSL1L-AS1	0.48143	2.16711e-32	postive
YTHDC2	KANSL1L-AS1	0.759712	1.07775e-101	postive
YTHDF3	KANSL1L-AS1	0.470392	8.27778e-31	postive
METTL14	AC002064.3	0.491629	6.63747e-34	postive
RBM15	AC002064.3	0.717302	1.11193e-85	postive
YTHDC2	AC002064.3	0.678961	1.50114e-73	postive
YTHDF3	AC002064.3	0.449155	6.37107e-28	postive
METTL14	RPS6KA2-IT1	0.433257	6.85359e-26	postive
RBM15	RPS6KA2-IT1	0.599621	1.54279e-53	postive
YTHDC1	RPS6KA2-IT1	0.415218	1.03434e-23	postive
YTHDC2	RPS6KA2-IT1	0.483018	1.26928e-32	postive
RBM15	LANCL1-AS1	0.487377	2.87952e-33	postive
YTHDC2	LANCL1-AS1	0.493789	3.12427e-34	postive
RBM15	AC021851.1	0.679863	8.17495e-74	postive
YTHDC1	AC021851.1	0.417104	6.20861e-24	postive
YTHDC2	AC021851.1	0.564341	2.55315e-46	postive
YTHDF3	AC021851.1	0.441046	7.14392e-27	postive
HNRNPA2B1	AC092171.2	0.427621	3.3943e-25	postive
YTHDC2	XIST	0.557629	4.83029e-45	postive
HNRNPA2B1	LINC00265	0.411674	2.67529e-23	postive
METTL14	AC141002.1	0.460738	1.79949e-29	postive
RBM15	AC141002.1	0.692661	1.15079e-77	postive
YTHDC1	AC141002.1	0.456756	6.22878e-29	postive
YTHDC2	AC141002.1	0.625138	2.39971e-59	postive
METTL14	AC020915.2	0.519987	2.16036e-38	postive
RBM15	AC020915.2	0.709137	6.23614e-83	postive
YTHDC1	AC020915.2	0.510795	6.84597e-37	postive
YTHDC2	AC020915.2	0.711889	7.57207e-84	postive
YTHDF3	AC020915.2	0.421947	1.64914e-24	postive
METTL3	AC022400.1	0.416433	7.44582e-24	postive
YTHDC1	AC022400.1	0.419069	3.63443e-24	postive
METTL3	AC073655.2	0.445025	2.19976e-27	postive
METTL14	AC073655.2	0.420768	2.28145e-24	postive
RBM15	AC073655.2	0.534472	7.48381e-41	postive
YTHDC1	AC073655.2	0.456185	7.43223e-29	postive
YTHDC2	AC073655.2	0.580689	1.48363e-49	postive
METTL14	ATP1A1-AS1	0.446683	1.34029e-27	postive
RBM15	ATP1A1-AS1	0.63792	1.83172e-62	postive
YTHDC2	ATP1A1-AS1	0.617239	1.71823e-57	postive
METTL3	AC245140.2	0.484796	6.94879e-33	postive
METTL14	AC093788.1	0.523861	4.87502e-39	postive
RBM15	AC093788.1	0.720427	9.28934e-87	postive
YTHDC1	AC093788.1	0.484563	7.52058e-33	postive
YTHDC2	AC093788.1	0.732946	3.14473e-91	postive
YTHDF3	AC093788.1	0.417707	5.26949e-24	postive
METTL14	ANKRD10-IT1	0.519177	2.94117e-38	postive
RBM15	ANKRD10-IT1	0.69346	6.51273e-78	postive
YTHDC1	ANKRD10-IT1	0.489711	1.29003e-33	postive
YTHDC2	ANKRD10-IT1	0.743485	3.41074e-95	postive
METTL3	AL031709.1	0.492156	5.5266e-34	postive
METTL3	KIF1C-AS1	0.504311	7.36397e-36	postive
METTL14	TRAF3IP2-AS1	0.524521	3.77664e-39	postive
RBM15	TRAF3IP2-AS1	0.735913	2.51608e-92	postive
YTHDC1	TRAF3IP2-AS1	0.434313	5.06209e-26	postive
YTHDC2	TRAF3IP2-AS1	0.713625	1.97677e-84	postive
YTHDF3	TRAF3IP2-AS1	0.458523	3.59757e-29	postive
RBM15	AC068792.1	0.460234	2.10762e-29	postive
YTHDC2	AC068792.1	0.412577	2.10195e-23	postive
YTHDF3	AC068792.1	0.445312	2.01977e-27	postive
METTL14	FTX	0.566713	8.88582e-47	postive
RBM15	FTX	0.767784	4.00571e-105	postive
YTHDC1	FTX	0.433522	6.35341e-26	postive
YTHDC2	FTX	0.741324	2.30009e-94	postive
YTHDF3	FTX	0.463325	7.95996e-30	postive
RBM15	AC073569.2	0.626218	1.32571e-59	postive
YTHDC2	AC073569.2	0.422098	1.58187e-24	postive
YTHDF3	AC073569.2	0.447509	1.04613e-27	postive
METTL14	AC011472.4	0.457199	5.42897e-29	postive
RBM15	AC011472.4	0.586428	9.8065e-51	postive
YTHDC1	AC011472.4	0.403675	2.19314e-22	postive
YTHDC2	AC011472.4	0.603533	2.14599e-54	postive
METTL14	AC005070.3	0.556106	9.32782e-45	postive
RBM15	AC005070.3	0.786246	1.60907e-113	postive
YTHDC1	AC005070.3	0.446923	1.24727e-27	postive
YTHDC2	AC005070.3	0.74298	5.33568e-95	postive
YTHDF3	AC005070.3	0.51547	1.19619e-37	postive
METTL3	HCG27	0.449784	5.26762e-28	postive
RBM15	HCG27	0.430387	1.55408e-25	postive
YTHDC2	HCG27	0.507102	2.66496e-36	postive
METTL3	TAPT1-AS1	0.427323	3.69107e-25	postive
METTL14	TAPT1-AS1	0.403573	2.25152e-22	postive
RBM15	TAPT1-AS1	0.556143	9.18042e-45	postive
YTHDC1	TAPT1-AS1	0.469461	1.11867e-30	postive
YTHDC2	TAPT1-AS1	0.484891	6.72757e-33	postive
YTHDC2	AL135818.1	0.448889	6.90379e-28	postive
METTL14	AP003486.1	0.551299	7.279e-44	postive
RBM15	AP003486.1	0.561427	9.22442e-46	postive
YTHDC1	AP003486.1	0.546999	4.44627e-43	postive
YTHDC2	AP003486.1	0.670025	5.52268e-71	postive
YTHDC2	AF131215.6	0.535817	4.36037e-41	postive
METTL14	AC018926.2	0.427327	3.6875e-25	postive
RBM15	AC018926.2	0.592449	5.34756e-52	postive
YTHDC2	AC018926.2	0.621679	1.58136e-58	postive
METTL14	AL122035.1	0.551088	7.95879e-44	postive
RBM15	AL122035.1	0.575375	1.75012e-48	postive
YTHDC1	AL122035.1	0.408959	5.49817e-23	postive
YTHDC2	AL122035.1	0.561475	9.03492e-46	postive
METTL14	AC130650.2	0.482604	1.45962e-32	postive
RBM15	AC130650.2	0.687209	5.32288e-76	postive
YTHDC1	AC130650.2	0.41172	2.64263e-23	postive
YTHDC2	AC130650.2	0.714385	1.09417e-84	postive
YTHDF3	AC130650.2	0.429765	1.85348e-25	postive
METTL14	AC005540.1	0.443991	2.99232e-27	postive
RBM15	AC005540.1	0.722325	2.0238e-87	postive
YTHDC2	AC005540.1	0.567355	6.6699e-47	postive
YTHDF3	AC005540.1	0.472698	3.9099e-31	postive
METTL14	NEAT1	0.521526	1.19876e-38	postive
RBM15	NEAT1	0.7103	2.56545e-83	postive
YTHDC1	NEAT1	0.410595	3.56447e-23	postive
YTHDC2	NEAT1	0.719267	2.34323e-86	postive
YTHDF3	NEAT1	0.407085	9.00586e-23	postive
YTHDC2	AC019117.2	0.407967	7.14248e-23	postive
YTHDC2	AC024909.1	0.431936	9.99943e-26	postive
METTL14	RFX3-AS1	0.554832	1.6135e-44	postive
RBM15	RFX3-AS1	0.635223	8.56793e-62	postive
YTHDC1	RFX3-AS1	0.442957	4.06499e-27	postive
YTHDC2	RFX3-AS1	0.635167	8.8432e-62	postive
METTL14	PAXIP1-AS2	0.545326	8.92778e-43	postive
YTHDC1	PAXIP1-AS2	0.421426	1.90391e-24	postive
YTHDC2	PAXIP1-AS2	0.577686	6.01614e-49	postive
METTL14	AC048341.1	0.466555	2.84812e-30	postive
RBM15	AC048341.1	0.624966	2.63669e-59	postive
YTHDC2	AC048341.1	0.610491	6.00624e-56	postive
METTL14	AC104819.3	0.47309	3.44027e-31	postive
RBM15	AC104819.3	0.408186	6.74266e-23	postive
METTL14	AF131215.5	0.498329	6.30141e-35	postive
RBM15	AF131215.5	0.450809	3.86102e-28	postive
YTHDC1	AF131215.5	0.407915	7.24135e-23	postive
YTHDC2	AF131215.5	0.609848	8.38951e-56	postive
METTL3	KDM4A-AS1	0.474528	2.14733e-31	postive
METTL14	KDM4A-AS1	0.455778	8.42864e-29	postive
RBM15	KDM4A-AS1	0.688798	1.75702e-76	postive
YTHDC1	KDM4A-AS1	0.472099	4.75349e-31	postive
YTHDC2	KDM4A-AS1	0.645686	1.97573e-64	postive
METTL14	AC107068.1	0.509288	1.19448e-36	postive
RBM15	AC107068.1	0.710509	2.18558e-83	postive
YTHDC1	AC107068.1	0.532464	1.6681e-40	postive
YTHDC2	AC107068.1	0.612773	1.82321e-56	postive
YTHDF3	AC107068.1	0.45772	4.61832e-29	postive
METTL3	CTBP1-AS	0.515448	1.20622e-37	postive
RBM15	CTBP1-AS	0.452882	2.0527e-28	postive
YTHDC1	CTBP1-AS	0.464409	5.64412e-30	postive
YTHDC2	CTBP1-AS	0.567408	6.51094e-47	postive
METTL3	AC138956.1	0.4058	1.26083e-22	postive
METTL14	AC138956.1	0.513574	2.4346e-37	postive
RBM15	AC138956.1	0.580543	1.58849e-49	postive
YTHDC1	AC138956.1	0.486191	4.32049e-33	postive
YTHDC2	AC138956.1	0.726545	6.5243e-89	postive
METTL3	ZNF32-AS2	0.534068	8.79777e-41	postive
METTL14	ZNF32-AS2	0.411498	2.80368e-23	postive
RBM15	ZNF32-AS2	0.492157	5.52301e-34	postive
YTHDC1	ZNF32-AS2	0.491235	7.61001e-34	postive
YTHDC2	ZNF32-AS2	0.574325	2.83543e-48	postive
RBM15	LINC01389	0.590126	1.65502e-51	postive
YTHDC2	LINC01389	0.486824	3.48014e-33	postive
YTHDC1	AC095057.3	0.501822	1.80792e-35	postive
YTHDC2	AC095057.3	0.50649	3.33324e-36	postive
METTL14	AL162724.2	0.497942	7.23012e-35	postive
RBM15	AL162724.2	0.733177	2.586e-91	postive
YTHDC1	AL162724.2	0.416385	7.54439e-24	postive
YTHDC2	AL162724.2	0.67474	2.51043e-72	postive
YTHDF3	AL162724.2	0.438993	1.30394e-26	postive
YTHDC2	ARHGAP27P1-BPTFP1-KPNA2P3	0.428296	2.80719e-25	postive
METTL14	AC130895.1	0.506015	3.96422e-36	postive
RBM15	AC130895.1	0.783651	2.73205e-112	postive
YTHDC2	AC130895.1	0.659588	4.24091e-68	postive
YTHDF3	AC130895.1	0.543584	1.83731e-42	postive
RBM15	AC083900.1	0.482865	1.33633e-32	postive
RBM15	AL512413.1	0.411748	2.62265e-23	postive
METTL3	AL117379.1	0.459637	2.54065e-29	postive
RBM15	AL117379.1	0.631948	5.46422e-61	postive
YTHDC2	AL117379.1	0.54805	2.8637e-43	postive
RBM15	LINC01876	0.568053	4.87803e-47	postive
METTL3	MUC20-OT1	0.418547	4.19122e-24	postive
METTL14	MUC20-OT1	0.426791	4.28596e-25	postive
RBM15	MUC20-OT1	0.620755	2.60632e-58	postive
YTHDC1	MUC20-OT1	0.463974	6.4811e-30	postive
YTHDC2	MUC20-OT1	0.621727	1.54056e-58	postive
METTL14	LINC01376	0.406691	9.9861e-23	postive
RBM15	LINC01376	0.548433	2.43886e-43	postive
YTHDC1	LINC01376	0.438809	1.37575e-26	postive
YTHDC2	LINC01376	0.494386	2.5346e-34	postive
YTHDF3	LINC01376	0.401954	3.42249e-22	postive
METTL3	AL139011.1	0.424887	7.29744e-25	postive
METTL14	AL139011.1	0.46228	1.1076e-29	postive
RBM15	AL139011.1	0.613398	1.31281e-56	postive
YTHDC1	AL139011.1	0.498901	5.14182e-35	postive
YTHDC2	AL139011.1	0.620193	3.52973e-58	postive
METTL14	MIATNB	0.495523	1.69986e-34	postive
RBM15	MIATNB	0.619745	4.49198e-58	postive
YTHDC2	MIATNB	0.648062	4.81241e-65	postive
METTL14	AC024075.1	0.593415	3.33465e-52	postive
RBM15	AC024075.1	0.570714	1.46951e-47	postive
YTHDC1	AC024075.1	0.582688	5.79611e-50	postive
YTHDC2	AC024075.1	0.712098	6.44268e-84	postive
METTL14	ITCH-IT1	0.512477	3.66624e-37	postive
RBM15	ITCH-IT1	0.738035	4.04531e-93	postive
YTHDC1	ITCH-IT1	0.402877	2.69686e-22	postive
YTHDC2	ITCH-IT1	0.704938	1.48511e-81	postive
YTHDF3	ITCH-IT1	0.476344	1.18024e-31	postive
METTL3	AC006042.1	0.470258	8.64468e-31	postive
RBM15	AC006042.1	0.418921	3.78487e-24	postive
YTHDC1	AC006042.1	0.400501	4.97533e-22	postive
YTHDC2	AC006042.1	0.449402	5.91417e-28	postive
METTL14	MALAT1	0.514256	1.8866e-37	postive
RBM15	MALAT1	0.714551	9.61464e-85	postive
YTHDC1	MALAT1	0.436759	2.49797e-26	postive
YTHDC2	MALAT1	0.738134	3.71548e-93	postive
YTHDF3	MALAT1	0.408416	6.34501e-23	postive
RBM15	RTCA-AS1	0.441512	6.22911e-27	postive
RBM15	AC079907.1	0.599638	1.52972e-53	postive
YTHDC2	AC079907.1	0.58842	3.77195e-51	postive
METTL3	LINC01176	0.429234	2.15415e-25	postive
METTL14	AL353804.2	0.496755	1.10087e-34	postive
RBM15	AL353804.2	0.614525	7.25203e-57	postive
YTHDC1	AL353804.2	0.409241	5.10407e-23	postive
YTHDC2	AL353804.2	0.715068	6.42324e-85	postive
METTL14	ADAMTSL4-AS1	0.51131	5.65734e-37	postive
RBM15	ADAMTSL4-AS1	0.68989	8.16424e-77	postive
YTHDC2	ADAMTSL4-AS1	0.676089	1.02572e-72	postive
YTHDF3	ADAMTSL4-AS1	0.441056	7.12313e-27	postive
METTL14	AC037487.2	0.493222	3.81052e-34	postive
RBM15	AC037487.2	0.701782	1.55021e-80	postive
YTHDC2	AC037487.2	0.671977	1.54687e-71	postive
YTHDF3	AC037487.2	0.451362	3.26299e-28	postive
METTL14	AC068790.3	0.523941	4.72606e-39	postive
RBM15	AC068790.3	0.764455	1.08117e-103	postive
YTHDC1	AC068790.3	0.454103	1.41183e-28	postive
YTHDC2	AC068790.3	0.7198	1.53239e-86	postive
YTHDF3	AC068790.3	0.480836	2.64547e-32	postive
METTL3	AC253536.6	0.42562	5.94784e-25	postive
METTL3	ZKSCAN2-DT	0.450269	4.54803e-28	postive
METTL14	ZKSCAN2-DT	0.430873	1.35357e-25	postive
RBM15	ZKSCAN2-DT	0.631366	7.57801e-61	postive
YTHDC1	ZKSCAN2-DT	0.480315	3.14969e-32	postive
YTHDC2	ZKSCAN2-DT	0.64885	3.00327e-65	postive
METTL3	SNHG3	0.499182	4.65182e-35	postive
METTL14	AC013403.2	0.532042	1.97298e-40	postive
RBM15	AC013403.2	0.591707	7.68066e-52	postive
YTHDC1	AC013403.2	0.467998	1.79292e-30	postive
YTHDC2	AC013403.2	0.647743	5.82239e-65	postive
METTL3	AL031775.2	0.423916	9.56197e-25	postive
METTL14	AL031775.2	0.51241	3.75846e-37	postive
RBM15	AL031775.2	0.714824	7.77014e-85	postive
YTHDC1	AL031775.2	0.475062	1.80149e-31	postive
YTHDC2	AL031775.2	0.69047	5.42862e-77	postive
YTHDF3	AL031775.2	0.410493	3.66301e-23	postive
METTL14	AF117829.1	0.493131	3.93306e-34	postive
RBM15	AF117829.1	0.759101	1.93431e-101	postive
YTHDC1	AF117829.1	0.429616	1.9334e-25	postive
YTHDC2	AF117829.1	0.676007	1.08339e-72	postive
YTHDF3	AF117829.1	0.533941	9.25659e-41	postive
METTL14	SOS1-IT1	0.543599	1.82557e-42	postive
RBM15	SOS1-IT1	0.754315	1.78115e-99	postive
YTHDC1	SOS1-IT1	0.478779	5.26221e-32	postive
YTHDC2	SOS1-IT1	0.699139	1.07989e-79	postive
YTHDF3	SOS1-IT1	0.532047	1.96889e-40	postive
METTL14	AC124045.1	0.427263	3.75382e-25	postive
YTHDC1	AC124045.1	0.421945	1.65009e-24	postive
YTHDC2	AC124045.1	0.506041	3.926e-36	postive
METTL14	AC002128.2	0.511024	6.28919e-37	postive
RBM15	AC002128.2	0.742265	1.00412e-94	postive
YTHDC1	AC002128.2	0.456996	5.78192e-29	postive
YTHDC2	AC002128.2	0.682431	1.43083e-74	postive
METTL3	AC008969.1	0.504991	5.7543e-36	postive
METTL14	AC008969.1	0.465523	3.95928e-30	postive
RBM15	AC008969.1	0.622051	1.29244e-58	postive
YTHDC1	AC008969.1	0.51782	4.92645e-38	postive
YTHDC2	AC008969.1	0.608889	1.37887e-55	postive
METTL14	AC006059.1	0.547107	4.25123e-43	postive
RBM15	AC006059.1	0.796855	9.87707e-119	postive
YTHDC1	AC006059.1	0.437236	2.17516e-26	postive
YTHDC2	AC006059.1	0.748425	4.04349e-97	postive
YTHDF3	AC006059.1	0.485658	5.18247e-33	postive
METTL14	AC020978.3	0.427643	3.37426e-25	postive
RBM15	AC020978.3	0.529509	5.37546e-40	postive
YTHDC2	AC020978.3	0.623071	7.42579e-59	postive
RBM15	ADAMTSL4-AS2	0.513268	2.72972e-37	postive
YTHDC2	ADAMTSL4-AS2	0.614893	5.97055e-57	postive
RBM15	AC103591.3	0.445016	2.20557e-27	postive
METTL3	AL928654.2	0.579069	3.16295e-49	postive
METTL3	AC002310.1	0.469392	1.14406e-30	postive
METTL14	AL021578.1	0.529619	5.14839e-40	postive
RBM15	AL021578.1	0.657603	1.45554e-67	postive
YTHDC1	AL021578.1	0.422289	1.50066e-24	postive
YTHDC2	AL021578.1	0.704432	2.16784e-81	postive
METTL3	AC024361.1	0.517113	6.43657e-38	postive
METTL14	AC067817.2	0.434871	4.31135e-26	postive
RBM15	AC067817.2	0.540654	6.12664e-42	postive
YTHDC2	AC067817.2	0.604396	1.38397e-54	postive
METTL14	AP001381.1	0.53878	1.31546e-41	postive
RBM15	AP001381.1	0.744529	1.34739e-95	postive
YTHDC1	AP001381.1	0.409144	5.23645e-23	postive
YTHDC2	AP001381.1	0.702773	7.44561e-81	postive
YTHDF3	AP001381.1	0.484908	6.68763e-33	postive
METTL14	AP001178.2	0.511079	6.16319e-37	postive
RBM15	AP001178.2	0.788625	1.1589e-114	postive
YTHDC1	AP001178.2	0.450471	4.27817e-28	postive
YTHDC2	AP001178.2	0.733995	1.29206e-91	postive
YTHDF3	AP001178.2	0.420975	2.15543e-24	postive
METTL3	AL031186.1	0.492443	4.99937e-34	postive
METTL14	AL078581.2	0.437426	2.05819e-26	postive
RBM15	AL078581.2	0.434471	4.83637e-26	postive
YTHDC2	AL078581.2	0.458628	3.48188e-29	postive
RBM15	ARHGAP31-AS1	0.509513	1.09934e-36	postive
YTHDC2	ARHGAP31-AS1	0.412047	2.42212e-23	postive
METTL3	AC109460.2	0.491968	5.89846e-34	postive
RBM15	AC109460.2	0.502826	1.25963e-35	postive
YTHDC1	AC109460.2	0.490626	9.40201e-34	postive
YTHDC2	AC109460.2	0.576219	1.18618e-48	postive
METTL3	AL365330.1	0.457373	5.14431e-29	postive
METTL14	AC018682.1	0.419579	3.16151e-24	postive
RBM15	AC018682.1	0.668688	1.31345e-70	postive
YTHDC2	AC018682.1	0.629305	2.39874e-60	postive
METTL14	AP002336.2	0.510189	8.56597e-37	postive
RBM15	AP002336.2	0.743978	2.20212e-95	postive
YTHDC1	AP002336.2	0.421806	1.71457e-24	postive
YTHDC2	AP002336.2	0.685495	1.74661e-75	postive
YTHDF3	AP002336.2	0.463346	7.90838e-30	postive
METTL14	TMEM9B-AS1	0.464652	5.22476e-30	postive
RBM15	TMEM9B-AS1	0.413681	1.56411e-23	postive
YTHDC2	TMEM9B-AS1	0.503945	8.40837e-36	postive
IGF2BP3	POU6F2-AS2	0.454575	1.22116e-28	postive
METTL3	IGBP1-AS1	0.42476	7.56143e-25	postive
YTHDC2	IGBP1-AS1	0.509825	9.801e-37	postive
RBM15	AC073896.3	0.510954	6.45447e-37	postive
YTHDC1	AC073896.3	0.431461	1.14505e-25	postive
YTHDC2	AC073896.3	0.50705	2.71592e-36	postive
METTL14	IRF1-AS1	0.539546	9.63086e-42	postive
RBM15	IRF1-AS1	0.641825	1.90949e-63	postive
YTHDC1	IRF1-AS1	0.440528	8.3197e-27	postive
YTHDC2	IRF1-AS1	0.769078	1.09619e-105	postive
METTL3	AL512791.1	0.432267	9.09887e-26	postive
METTL14	AL512791.1	0.510053	9.00893e-37	postive
RBM15	AL512791.1	0.613891	1.01287e-56	postive
YTHDC1	AL512791.1	0.493964	2.93865e-34	postive
YTHDC2	AL512791.1	0.711892	7.5509e-84	postive
METTL3	CAPN10-DT	0.535851	4.30173e-41	postive
RBM15	CAPN10-DT	0.430498	1.50575e-25	postive
METTL3	AL590652.1	0.428728	2.48517e-25	postive
RBM15	AL590652.1	0.418776	3.93744e-24	postive
METTL3	SNHG12	0.558347	3.53887e-45	postive
METTL3	AL683813.2	0.438449	1.52833e-26	postive
METTL14	AL683813.2	0.405204	1.47312e-22	postive
RBM15	AL683813.2	0.463552	7.40782e-30	postive
YTHDC1	AL683813.2	0.46522	4.36155e-30	postive
YTHDC2	AL683813.2	0.698424	1.81879e-79	postive
METTL3	AL353622.1	0.451849	2.81339e-28	postive
METTL3	TMEM147-AS1	0.413116	1.8197e-23	postive
METTL14	LINC01578	0.460385	2.01018e-29	postive
RBM15	LINC01578	0.555462	1.23068e-44	postive
YTHDC2	LINC01578	0.641409	2.43328e-63	postive
METTL14	AC009318.2	0.475672	1.4733e-31	postive
RBM15	AC009318.2	0.580637	1.52043e-49	postive
YTHDC2	AC009318.2	0.596487	7.34318e-53	postive
YTHDF3	AC009318.2	0.434585	4.68054e-26	postive
ZC3H13	AP001816.1	-0.402612	2.88798e-22	negative
METTL3	AL031714.1	0.423416	1.09855e-24	postive
METTL14	AL031716.1	0.461453	1.4371e-29	postive
RBM15	AL031716.1	0.562669	5.34418e-46	postive
YTHDC2	AL031716.1	0.613189	1.46567e-56	postive
YTHDC2	AP002840.2	0.486531	3.84682e-33	postive
FTO	AP002840.2	0.429838	1.81573e-25	postive
METTL3	MCM3AP-AS1	0.418191	4.61857e-24	postive
METTL14	MCM3AP-AS1	0.541881	3.70482e-42	postive
RBM15	MCM3AP-AS1	0.81178	1.29503e-126	postive
YTHDC1	MCM3AP-AS1	0.544098	1.4853e-42	postive
YTHDC2	MCM3AP-AS1	0.686147	1.11245e-75	postive
YTHDF3	MCM3AP-AS1	0.492733	4.51842e-34	postive
METTL14	SDCBP2-AS1	0.531775	2.19391e-40	postive
RBM15	SDCBP2-AS1	0.724388	3.80425e-88	postive
YTHDC1	SDCBP2-AS1	0.488078	2.26408e-33	postive
YTHDC2	SDCBP2-AS1	0.679949	7.71494e-74	postive
YTHDF3	SDCBP2-AS1	0.475254	1.69117e-31	postive
METTL3	AL157392.3	0.403024	2.59571e-22	postive
METTL14	AL157392.3	0.5516	6.40688e-44	postive
RBM15	AL157392.3	0.70266	8.09873e-81	postive
YTHDC1	AL157392.3	0.536536	3.26392e-41	postive
YTHDC2	AL157392.3	0.753655	3.29827e-99	postive
YTHDF3	AL157392.3	0.404878	1.60404e-22	postive
RBM15	AL031673.1	0.521046	1.44096e-38	postive
YTHDC1	AL031673.1	0.407026	9.14714e-23	postive
YTHDC2	AL031673.1	0.506883	2.88796e-36	postive
METTL14	MAGI2-AS3	0.472937	3.61567e-31	postive
RBM15	MAGI2-AS3	0.446309	1.49943e-27	postive
YTHDC2	MAGI2-AS3	0.575882	1.38581e-48	postive
YTHDC2	AC010326.3	0.432701	8.03642e-26	postive
METTL14	AC245014.3	0.568874	3.37224e-47	postive
RBM15	AC245014.3	0.709947	3.3604e-83	postive
YTHDC1	AC245014.3	0.434846	4.34225e-26	postive
YTHDC2	AC245014.3	0.680487	5.36025e-74	postive
YTHDF3	AC245014.3	0.407521	8.032e-23	postive
METTL14	AC139887.1	0.420291	2.60139e-24	postive
RBM15	AC139887.1	0.626615	1.06506e-59	postive
YTHDC1	AC139887.1	0.484648	7.30729e-33	postive
YTHDC2	AC139887.1	0.612205	2.45514e-56	postive
METTL3	FMR1-IT1	0.44847	7.83556e-28	postive
METTL14	FMR1-IT1	0.472653	3.96702e-31	postive
RBM15	FMR1-IT1	0.628278	4.2435e-60	postive
YTHDC1	FMR1-IT1	0.493279	3.73435e-34	postive
YTHDC2	FMR1-IT1	0.694047	4.28416e-78	postive
RBM15	AP000442.1	0.430319	1.58416e-25	postive
YTHDC1	AP000442.1	0.422205	1.53562e-24	postive
YTHDC2	AP000442.1	0.571344	1.10435e-47	postive
METTL14	AC090579.1	0.545006	1.01973e-42	postive
RBM15	AC090579.1	0.759405	1.44629e-101	postive
YTHDC1	AC090579.1	0.400343	5.18012e-22	postive
YTHDC2	AC090579.1	0.667529	2.77195e-70	postive
YTHDF3	AC090579.1	0.441225	6.77739e-27	postive
METTL14	AC011815.1	0.423053	1.21477e-24	postive
RBM15	AC011815.1	0.682256	1.61194e-74	postive
YTHDC1	AC011815.1	0.404637	1.70784e-22	postive
YTHDC2	AC011815.1	0.546301	5.95026e-43	postive
YTHDF3	AC011815.1	0.442063	5.29523e-27	postive
METTL3	GAS8-AS1	0.415822	8.78486e-24	postive
METTL14	GAS8-AS1	0.411299	2.95652e-23	postive
RBM15	GAS8-AS1	0.725461	1.58536e-88	postive
YTHDC1	GAS8-AS1	0.45995	2.3033e-29	postive
YTHDC2	GAS8-AS1	0.583826	3.38357e-50	postive
RBM15	AC026367.3	0.462039	1.195e-29	postive
YTHDC2	AC026367.3	0.44006	9.54205e-27	postive
METTL14	LIMS1-AS1	0.53611	3.87455e-41	postive
RBM15	LIMS1-AS1	0.755776	4.5285e-100	postive
YTHDC1	LIMS1-AS1	0.428942	2.33918e-25	postive
YTHDC2	LIMS1-AS1	0.745027	8.64046e-96	postive
YTHDF3	LIMS1-AS1	0.438469	1.51925e-26	postive
METTL14	KIF26B-AS1	0.478393	5.98262e-32	postive
RBM15	KIF26B-AS1	0.722398	1.90769e-87	postive
YTHDC2	KIF26B-AS1	0.660936	1.82457e-68	postive
YTHDF3	KIF26B-AS1	0.404472	1.78283e-22	postive
METTL14	AC018926.3	0.556284	8.63942e-45	postive
RBM15	AC018926.3	0.727659	2.6051e-89	postive
YTHDC1	AC018926.3	0.462124	1.16351e-29	postive
YTHDC2	AC018926.3	0.751551	2.31547e-98	postive
YTHDF3	AC018926.3	0.441848	5.64184e-27	postive
METTL14	MIR4453HG	0.410436	3.71892e-23	postive
RBM15	MIR4453HG	0.490501	9.81622e-34	postive
YTHDC1	MIR4453HG	0.45449	1.25343e-28	postive
YTHDC2	MIR4453HG	0.519423	2.67813e-38	postive
YTHDC1	AP000254.2	0.45002	4.90479e-28	postive
YTHDC2	AP000254.2	0.534748	6.69865e-41	postive
RBM15	HIF1A-AS3	0.628992	2.85419e-60	postive
YTHDC2	HIF1A-AS3	0.575937	1.35088e-48	postive
RBM15	AC016394.3	0.700315	4.56638e-80	postive
YTHDC2	AC016394.3	0.578923	3.38622e-49	postive
YTHDF3	AC016394.3	0.433068	7.23632e-26	postive
METTL3	AC074117.1	0.518159	4.33195e-38	postive
RBM15	AL445493.3	0.566554	9.5387e-47	postive
YTHDC2	AL445493.3	0.467562	2.06244e-30	postive
METTL14	AC120349.1	0.460498	1.9403e-29	postive
RBM15	AC120349.1	0.691486	2.64823e-77	postive
YTHDC2	AC120349.1	0.625132	2.40744e-59	postive
METTL14	AC018638.7	0.454876	1.11307e-28	postive
RBM15	AC018638.7	0.594432	2.02405e-52	postive
YTHDC1	AC018638.7	0.429154	2.20374e-25	postive
YTHDC2	AC018638.7	0.692335	1.45041e-77	postive
METTL14	AL662844.3	0.522535	8.13226e-39	postive
RBM15	AL662844.3	0.684159	4.3834e-75	postive
YTHDC1	AL662844.3	0.458136	4.05797e-29	postive
YTHDC2	AL662844.3	0.699444	8.64437e-80	postive
METTL14	AC004908.2	0.490223	1.08063e-33	postive
RBM15	AC004908.2	0.657522	1.53117e-67	postive
YTHDC1	AC004908.2	0.466583	2.82215e-30	postive
YTHDC2	AC004908.2	0.70862	9.23734e-83	postive
METTL3	AL109811.2	0.425857	5.5665e-25	postive
METTL14	STARD4-AS1	0.455801	8.3699e-29	postive
RBM15	STARD4-AS1	0.574718	2.3672e-48	postive
YTHDC1	STARD4-AS1	0.467994	1.79523e-30	postive
YTHDC2	STARD4-AS1	0.662332	7.5857e-69	postive
METTL14	AL139407.1	0.543894	1.61615e-42	postive
RBM15	AL139407.1	0.761503	1.91917e-102	postive
YTHDC1	AL139407.1	0.475604	1.50696e-31	postive
YTHDC2	AL139407.1	0.753994	2.40326e-99	postive
YTHDF3	AL139407.1	0.464559	5.38174e-30	postive
METTL14	AC006270.1	0.473762	2.76074e-31	postive
RBM15	AC006270.1	0.687033	6.01553e-76	postive
YTHDC2	AC006270.1	0.657775	1.30862e-67	postive
YTHDF3	AC006270.1	0.440186	9.19605e-27	postive
METTL3	AC003102.1	0.416142	8.05691e-24	postive
METTL14	TMEM161B-AS1	0.518554	3.72751e-38	postive
RBM15	TMEM161B-AS1	0.700453	4.12759e-80	postive
YTHDC1	TMEM161B-AS1	0.464331	5.78731e-30	postive
YTHDC2	TMEM161B-AS1	0.755915	3.97466e-100	postive
YTHDC2	AC092747.4	0.438883	1.34672e-26	postive
METTL3	AC232271.1	0.50171	1.88231e-35	postive
RBM15	AC232271.1	0.421323	1.95875e-24	postive
YTHDC1	AC232271.1	0.456753	6.23543e-29	postive
YTHDC2	AC232271.1	0.539668	9.16282e-42	postive
METTL14	AC025171.2	0.453065	1.94081e-28	postive
RBM15	AC025171.2	0.51189	4.56126e-37	postive
YTHDC1	AC025171.2	0.408546	6.13138e-23	postive
YTHDC2	AC025171.2	0.529313	5.80689e-40	postive
METTL14	Z83843.1	0.559409	2.22934e-45	postive
RBM15	Z83843.1	0.735344	4.09359e-92	postive
YTHDC1	Z83843.1	0.450748	3.93257e-28	postive
YTHDC2	Z83843.1	0.757086	1.31548e-100	postive
YTHDF3	Z83843.1	0.437335	2.11351e-26	postive
RBM15	POLH-AS1	0.404317	1.85595e-22	postive
METTL3	PSMA3-AS1	0.520245	1.95716e-38	postive
METTL14	PSMA3-AS1	0.513573	2.43594e-37	postive
RBM15	PSMA3-AS1	0.605439	8.13115e-55	postive
YTHDC1	PSMA3-AS1	0.551775	5.94813e-44	postive
YTHDC2	PSMA3-AS1	0.716967	1.44805e-85	postive
METTL3	AC137932.3	0.52746	1.20198e-39	postive
RBM15	AC137932.3	0.443134	3.85803e-27	postive
YTHDC1	AC137932.3	0.408727	5.84567e-23	postive
RBM15	AC093297.2	0.413893	1.47723e-23	postive
YTHDC1	AC093297.2	0.43449	4.81013e-26	postive
YTHDC2	AC093297.2	0.444262	2.76036e-27	postive
METTL3	AC008870.2	0.49235	5.16417e-34	postive
RBM15	AC008870.2	0.564513	2.36584e-46	postive
YTHDC1	AC008870.2	0.437331	2.11597e-26	postive
YTHDC2	AC008870.2	0.631587	6.69271e-61	postive
METTL14	AC022973.4	0.493824	3.08625e-34	postive
RBM15	AC022973.4	0.779655	1.98299e-110	postive
YTHDC2	AC022973.4	0.66385	2.90616e-69	postive
YTHDF3	AC022973.4	0.543009	2.32904e-42	postive
METTL14	AP003170.3	0.473048	3.48675e-31	postive
RBM15	AP003170.3	0.651371	6.59082e-66	postive
YTHDC1	AP003170.3	0.47968	3.89607e-32	postive
YTHDC2	AP003170.3	0.613985	9.63983e-57	postive
RBM15	AL157838.1	0.58388	3.29818e-50	postive
YTHDC1	AL157838.1	0.423988	9.37081e-25	postive
YTHDC2	AL157838.1	0.563638	3.48421e-46	postive
YTHDF3	AL157838.1	0.41125	2.99481e-23	postive
METTL14	AC127024.4	0.51406	2.03045e-37	postive
RBM15	AC127024.4	0.795623	4.12867e-118	postive
YTHDC1	AC127024.4	0.476392	1.16191e-31	postive
YTHDC2	AC127024.4	0.722227	2.19054e-87	postive
YTHDF3	AC127024.4	0.454525	1.23993e-28	postive
METTL14	AC026356.1	0.500475	2.93167e-35	postive
RBM15	AC026356.1	0.620286	3.3559e-58	postive
YTHDC2	AC026356.1	0.581771	8.92731e-50	postive
YTHDF3	AC026356.1	0.46442	5.62594e-30	postive
METTL14	AL133371.2	0.416707	6.91287e-24	postive
RBM15	AL133371.2	0.443392	3.57395e-27	postive
YTHDC2	AL133371.2	0.519186	2.93136e-38	postive
RBM15	NAALADL2-AS2	0.493285	3.72738e-34	postive
METTL3	AC073842.2	0.55188	5.68765e-44	postive
HNRNPA2B1	TMPO-AS1	0.441667	5.9509e-27	postive
RBM15	AL023653.1	0.510971	6.41371e-37	postive
YTHDC2	AL023653.1	0.578243	4.64588e-49	postive
METTL14	AF129075.2	0.59105	1.05692e-51	postive
RBM15	AF129075.2	0.713891	1.60684e-84	postive
YTHDC1	AF129075.2	0.483321	1.14539e-32	postive
YTHDC2	AF129075.2	0.75789	6.13707e-101	postive
YTHDF3	AF129075.2	0.46441	5.64258e-30	postive
METTL14	AC007216.3	0.543823	1.66445e-42	postive
RBM15	AC007216.3	0.763607	2.48182e-103	postive
YTHDC1	AC007216.3	0.447972	9.10212e-28	postive
YTHDC2	AC007216.3	0.753571	3.56606e-99	postive
YTHDF3	AC007216.3	0.489266	1.50415e-33	postive
METTL14	RAP2C-AS1	0.573297	4.53905e-48	postive
RBM15	RAP2C-AS1	0.617362	1.60919e-57	postive
YTHDC1	RAP2C-AS1	0.458626	3.48352e-29	postive
YTHDC2	RAP2C-AS1	0.669081	1.01827e-70	postive
YTHDF3	RAP2C-AS1	0.414614	1.21703e-23	postive
FTO	RAP2C-AS1	0.435981	3.12908e-26	postive
RBM15	AL158166.1	0.474531	2.14524e-31	postive
YTHDC2	AL158166.1	0.538562	1.43749e-41	postive
METTL3	LINC00106	0.416533	7.2485e-24	postive
RBM15	HMGN3-AS1	0.405403	1.39862e-22	postive
YTHDC2	HMGN3-AS1	0.402516	2.96032e-22	postive
RBM15	DPYD-AS1	0.444035	2.95369e-27	postive
METTL3	AC006001.2	0.417109	6.19915e-24	postive
RBM15	AC006001.2	0.582553	6.17662e-50	postive
METTL14	BTBD9-AS1	0.527306	1.2766e-39	postive
RBM15	BTBD9-AS1	0.684075	4.64454e-75	postive
YTHDC1	BTBD9-AS1	0.405809	1.25804e-22	postive
YTHDC2	BTBD9-AS1	0.688682	1.90501e-76	postive
YTHDF3	BTBD9-AS1	0.466278	3.11146e-30	postive
RBM15	LINC00662	0.404238	1.89485e-22	postive
METTL14	DUBR	0.404742	1.66182e-22	postive
RBM15	DUBR	0.511263	5.75706e-37	postive
YTHDC2	DUBR	0.470379	8.31403e-31	postive
METTL14	AC002044.1	0.402241	3.17815e-22	postive
RBM15	AC002044.1	0.713716	1.84115e-84	postive
YTHDC2	AC002044.1	0.576703	9.48716e-49	postive
YTHDF3	AC002044.1	0.438142	1.67108e-26	postive
METTL14	AL645568.1	0.448133	8.67228e-28	postive
RBM15	AL645568.1	0.70981	3.7306e-83	postive
YTHDC1	AL645568.1	0.415313	1.00796e-23	postive
YTHDC2	AL645568.1	0.677213	4.84677e-73	postive
METTL14	AL137003.1	0.553375	3.01007e-44	postive
RBM15	AL137003.1	0.511737	4.82781e-37	postive
YTHDC1	AL137003.1	0.450671	4.02617e-28	postive
YTHDC2	AL137003.1	0.669605	7.25172e-71	postive
METTL3	NARF-IT1	0.412378	2.2172e-23	postive
METTL14	NARF-IT1	0.423691	1.0177e-24	postive
RBM15	NARF-IT1	0.640063	5.31822e-63	postive
YTHDC1	NARF-IT1	0.468978	1.30753e-30	postive
YTHDC2	NARF-IT1	0.668775	1.2412e-70	postive
METTL14	AC066613.1	0.514579	1.67135e-37	postive
RBM15	AC066613.1	0.749998	9.63788e-98	postive
YTHDC1	AC066613.1	0.482194	1.67574e-32	postive
YTHDC2	AC066613.1	0.737232	8.0939e-93	postive
YTHDF3	AC066613.1	0.409337	4.97571e-23	postive
METTL14	AC010186.3	0.513176	2.82534e-37	postive
RBM15	AC010186.3	0.690349	5.90963e-77	postive
YTHDC2	AC010186.3	0.690759	4.42813e-77	postive
YTHDF3	AC010186.3	0.459649	2.53112e-29	postive
METTL14	AP002907.1	0.479543	4.07831e-32	postive
RBM15	AP002907.1	0.730838	1.85246e-90	postive
YTHDC1	AP002907.1	0.433292	6.78565e-26	postive
YTHDC2	AP002907.1	0.663558	3.49755e-69	postive
YTHDF3	AP002907.1	0.560053	1.68318e-45	postive
METTL3	CKMT2-AS1	0.407924	7.22451e-23	postive
YTHDC1	CKMT2-AS1	0.402475	2.99238e-22	postive
YTHDC2	CKMT2-AS1	0.491308	7.42129e-34	postive
METTL14	AC097376.3	0.599169	1.93416e-53	postive
RBM15	AC097376.3	0.7657	3.17108e-104	postive
YTHDC1	AC097376.3	0.532762	1.48177e-40	postive
YTHDC2	AC097376.3	0.715214	5.72994e-85	postive
YTHDF3	AC097376.3	0.476877	9.89542e-32	postive
METTL3	AL513218.1	0.45259	2.24396e-28	postive
RBM15	LINC01184	0.451664	2.97642e-28	postive
YTHDC2	LINC01184	0.538125	1.71633e-41	postive
METTL14	AC124283.3	0.513767	2.26531e-37	postive
RBM15	AC124283.3	0.785825	2.55448e-113	postive
YTHDC1	AC124283.3	0.44059	8.1675e-27	postive
YTHDC2	AC124283.3	0.704782	1.66868e-81	postive
YTHDF3	AC124283.3	0.502909	1.22253e-35	postive
METTL14	AC004492.1	0.562207	6.55064e-46	postive
RBM15	AC004492.1	0.775	2.60983e-108	postive
YTHDC1	AC004492.1	0.475229	1.70488e-31	postive
YTHDC2	AC004492.1	0.759483	1.3417e-101	postive
YTHDF3	AC004492.1	0.461576	1.38282e-29	postive
METTL14	AC022150.4	0.57484	2.23856e-48	postive
RBM15	AC022150.4	0.831753	2.43616e-138	postive
YTHDC1	AC022150.4	0.443817	3.15089e-27	postive
YTHDC2	AC022150.4	0.682162	1.71825e-74	postive
YTHDF3	AC022150.4	0.470296	8.53885e-31	postive
METTL14	AL513008.1	0.494868	2.1403e-34	postive
RBM15	AL513008.1	0.747618	8.4075e-97	postive
YTHDC2	AL513008.1	0.660199	2.89483e-68	postive
YTHDF3	AL513008.1	0.403828	2.10735e-22	postive
METTL14	AC108449.2	0.583674	3.6365e-50	postive
RBM15	AC108449.2	0.766988	8.85625e-105	postive
YTHDC1	AC108449.2	0.523986	4.64591e-39	postive
YTHDC2	AC108449.2	0.739828	8.51991e-94	postive
YTHDF3	AC108449.2	0.486494	3.89546e-33	postive
METTL14	AL133342.1	0.470334	8.43524e-31	postive
RBM15	AL133342.1	0.696126	9.61801e-79	postive
WTAP	AL133342.1	0.41362	1.58976e-23	postive
YTHDC2	AL133342.1	0.64359	6.79669e-64	postive
YTHDF3	AL133342.1	0.433795	5.87487e-26	postive
METTL3	AC006449.2	0.445756	1.76884e-27	postive
METTL3	AC009120.2	0.425288	6.52609e-25	postive
METTL14	AC009120.2	0.423996	9.35015e-25	postive
RBM15	AC009120.2	0.471083	6.61507e-31	postive
YTHDC1	AC009120.2	0.482122	1.71728e-32	postive
YTHDC2	AC009120.2	0.664734	1.65761e-69	postive
METTL14	AC007566.1	0.510202	8.52436e-37	postive
RBM15	AC007566.1	0.59549	1.20191e-52	postive
YTHDC1	AC007566.1	0.479091	4.74243e-32	postive
YTHDC2	AC007566.1	0.727115	4.08173e-89	postive
METTL14	AL137782.1	0.51867	3.56669e-38	postive
RBM15	AL137782.1	0.673169	7.07571e-72	postive
YTHDC1	AL137782.1	0.408789	5.75167e-23	postive
YTHDC2	AL137782.1	0.650864	8.95144e-66	postive
YTHDC2	AC079210.1	0.441931	5.50535e-27	postive
METTL14	AC048341.2	0.418939	3.76621e-24	postive
RBM15	AC048341.2	0.624183	4.04824e-59	postive
YTHDC2	AC048341.2	0.584607	2.33614e-50	postive
YTHDC2	NR2F1-AS1	0.469447	1.12372e-30	postive
METTL14	RRN3P2	0.476004	1.32067e-31	postive
RBM15	RRN3P2	0.662545	6.63544e-69	postive
YTHDC2	RRN3P2	0.739613	1.02769e-93	postive
METTL3	RUSC1-AS1	0.584604	2.33895e-50	postive
RBM15	RUSC1-AS1	0.516071	9.54041e-38	postive
YTHDC1	RUSC1-AS1	0.448411	7.97659e-28	postive
YTHDC2	RUSC1-AS1	0.480873	2.61317e-32	postive
METTL14	AL049869.3	0.542716	2.62858e-42	postive
RBM15	AL049869.3	0.733981	1.30753e-91	postive
YTHDC1	AL049869.3	0.482693	1.41647e-32	postive
YTHDC2	AL049869.3	0.721535	3.8229e-87	postive
YTHDF3	AL049869.3	0.4896	1.34062e-33	postive
RBM15	AC008982.2	0.55593	1.00646e-44	postive
YTHDC1	AC008982.2	0.490059	1.14373e-33	postive
YTHDC2	AC008982.2	0.503454	1.00401e-35	postive
YTHDC2	AC016957.2	0.531659	2.29763e-40	postive
METTL14	AC000123.1	0.510488	7.67045e-37	postive
RBM15	AC000123.1	0.648107	4.6833e-65	postive
YTHDC1	AC000123.1	0.491784	6.28978e-34	postive
YTHDC2	AC000123.1	0.699054	1.14903e-79	postive
YTHDF3	AC000123.1	0.402713	2.81327e-22	postive
METTL3	UBR5-AS1	0.430584	1.46944e-25	postive
VIRMA	UBR5-AS1	0.463693	7.08448e-30	postive
RBM15	UBR5-AS1	0.439077	1.27226e-26	postive
YTHDC2	UBR5-AS1	0.416544	7.22686e-24	postive
YTHDF3	UBR5-AS1	0.564925	1.97025e-46	postive
METTL14	BET1-AS1	0.481875	1.86572e-32	postive
RBM15	BET1-AS1	0.608815	1.43296e-55	postive
YTHDC2	BET1-AS1	0.629066	2.73966e-60	postive
YTHDF3	BET1-AS1	0.400605	4.84324e-22	postive
RBM15	AC009948.3	0.533029	1.33205e-40	postive
YTHDC2	AC009948.3	0.451354	3.27115e-28	postive
RBM15	AC133644.1	0.593691	2.91318e-52	postive
YTHDC2	AC133644.1	0.551594	6.42289e-44	postive
METTL3	AC006435.2	0.536892	2.82702e-41	postive
METTL14	ATP1B3-AS1	0.410515	3.64104e-23	postive
RBM15	ATP1B3-AS1	0.622461	1.03439e-58	postive
YTHDC2	ATP1B3-AS1	0.623808	4.96903e-59	postive
METTL14	AC004596.1	0.425131	6.81813e-25	postive
RBM15	AC004596.1	0.54006	7.80977e-42	postive
YTHDC2	AC004596.1	0.439351	1.17439e-26	postive
METTL14	AC007038.1	0.502872	1.23904e-35	postive
RBM15	AC007038.1	0.765545	3.69785e-104	postive
YTHDC1	AC007038.1	0.473475	3.03224e-31	postive
YTHDC2	AC007038.1	0.746206	3.00276e-96	postive
YTHDF3	AC007038.1	0.425672	5.86312e-25	postive
YTHDC2	MIR223HG	0.432672	8.10341e-26	postive
HNRNPC	GAS5	0.409828	4.36881e-23	postive
RBM15	AC069023.1	0.584047	3.04659e-50	postive
YTHDC2	AC069023.1	0.593662	2.95449e-52	postive
METTL3	AL359921.2	0.480328	3.13624e-32	postive
METTL3	AC104564.3	0.435135	3.99505e-26	postive
METTL3	LINC00174	0.493098	3.97892e-34	postive
VIRMA	SAMD12-AS1	0.465204	4.38296e-30	postive
RBM15	SAMD12-AS1	0.601026	7.6201e-54	postive
YTHDC2	SAMD12-AS1	0.470635	7.65159e-31	postive
YTHDF3	SAMD12-AS1	0.602801	3.111e-54	postive
YTHDC2	AC005332.4	0.466252	3.13717e-30	postive
HNRNPC	SNHG29	0.422107	1.57796e-24	postive
METTL14	ZNF460-AS1	0.440647	8.03353e-27	postive
RBM15	ZNF460-AS1	0.612887	1.71714e-56	postive
YTHDC2	ZNF460-AS1	0.638219	1.54202e-62	postive
METTL14	AP001160.4	0.466604	2.80368e-30	postive
RBM15	AP001160.4	0.691378	2.85966e-77	postive
YTHDC1	AP001160.4	0.431069	1.28006e-25	postive
YTHDC2	AP001160.4	0.707927	1.56319e-82	postive
RBM15	AC005034.4	0.453295	1.80873e-28	postive
YTHDC2	AC005034.4	0.457429	5.05604e-29	postive
RBM15	AL359715.3	0.607403	2.969e-55	postive
YTHDC2	AL359715.3	0.440816	7.64483e-27	postive
YTHDF3	AL359715.3	0.433224	6.9192e-26	postive
METTL3	SNHG10	0.425471	6.20085e-25	postive
METTL14	AC092801.1	0.550922	8.53911e-44	postive
RBM15	AC092801.1	0.799187	6.41731e-120	postive
YTHDC1	AC092801.1	0.427824	3.20589e-25	postive
YTHDC2	AC092801.1	0.729555	5.40895e-90	postive
YTHDF3	AC092801.1	0.497476	8.52836e-35	postive
YTHDC2	AC022101.1	0.409284	5.04608e-23	postive
RBM15	PVT1	0.419159	3.54655e-24	postive
RBM15	AC084871.2	0.651928	4.70356e-66	postive
YTHDC2	AC084871.2	0.57575	1.47281e-48	postive
METTL14	AC004477.3	0.459909	2.33338e-29	postive
RBM15	AC004477.3	0.607936	2.25654e-55	postive
YTHDC1	AC004477.3	0.452122	2.58886e-28	postive
YTHDC2	AC004477.3	0.596694	6.62906e-53	postive
RBM15	AL513534.3	0.494835	2.16563e-34	postive
HNRNPA2B1	AL513534.3	0.41492	1.12069e-23	postive
YTHDC1	AL513534.3	0.447693	9.90055e-28	postive
YTHDC2	ZNNT1	0.415948	8.49181e-24	postive
METTL14	AC105389.2	0.474499	2.16778e-31	postive
RBM15	AC105389.2	0.736554	1.45076e-92	postive
YTHDC1	AC105389.2	0.426914	4.14036e-25	postive
YTHDC2	AC105389.2	0.585181	1.77779e-50	postive
YTHDF3	AC105389.2	0.544792	1.11416e-42	postive
METTL14	AL606834.1	0.413254	1.75381e-23	postive
RBM15	AL606834.1	0.569087	3.06399e-47	postive
YTHDC1	AL606834.1	0.413352	1.70816e-23	postive
YTHDC2	AL606834.1	0.50785	2.02653e-36	postive
METTL3	AL355802.3	0.416162	8.01393e-24	postive
METTL3	LINC00641	0.432132	9.45719e-26	postive
METTL14	LINC00641	0.523634	5.32349e-39	postive
RBM15	LINC00641	0.657411	1.63965e-67	postive
YTHDC1	LINC00641	0.529141	6.21535e-40	postive
YTHDC2	LINC00641	0.700718	3.39522e-80	postive
YTHDF3	LINC00641	0.432932	7.52311e-26	postive
METTL14	AC245884.8	0.448683	7.34719e-28	postive
RBM15	AC245884.8	0.633822	1.89752e-61	postive
YTHDC1	AC245884.8	0.432358	8.86462e-26	postive
YTHDC2	AC245884.8	0.671788	1.75034e-71	postive
METTL14	AC138207.4	0.450286	4.52488e-28	postive
RBM15	AC138207.4	0.600523	9.81037e-54	postive
YTHDC1	AC138207.4	0.407599	7.86912e-23	postive
YTHDC2	AC138207.4	0.603819	1.85586e-54	postive
METTL14	PCBP1-AS1	0.47155	5.68437e-31	postive
RBM15	PCBP1-AS1	0.659834	3.63604e-68	postive
YTHDC1	PCBP1-AS1	0.43856	1.47963e-26	postive
YTHDC2	PCBP1-AS1	0.67724	4.76024e-73	postive
YTHDC2	MIR3936HG	0.59067	1.27094e-51	postive
METTL14	MACC1-AS1	0.502364	1.48776e-35	postive
RBM15	MACC1-AS1	0.630102	1.53731e-60	postive
YTHDC1	MACC1-AS1	0.40846	6.2724e-23	postive
YTHDC2	MACC1-AS1	0.680892	4.07561e-74	postive
YTHDF3	MACC1-AS1	0.426621	4.49498e-25	postive
METTL3	AC129510.1	0.44019	9.18482e-27	postive
RBM15	AC129510.1	0.557399	5.33596e-45	postive
YTHDC1	AC129510.1	0.484124	8.72824e-33	postive
YTHDC2	AC129510.1	0.614708	6.585e-57	postive
RBM15	AL121839.2	0.552877	3.72214e-44	postive
YTHDC2	AL121839.2	0.486279	4.19229e-33	postive
YTHDF3	AL121839.2	0.42495	7.16987e-25	postive
METTL14	AC005670.3	0.473273	3.23946e-31	postive
RBM15	AC005670.3	0.543736	1.72531e-42	postive
YTHDC2	AC005670.3	0.494796	2.19521e-34	postive
METTL3	AC015961.2	0.461941	1.23255e-29	postive
METTL14	Z82243.1	0.521683	1.12853e-38	postive
RBM15	Z82243.1	0.822064	1.81465e-132	postive
YTHDC1	Z82243.1	0.45081	3.85916e-28	postive
YTHDC2	Z82243.1	0.703657	3.86096e-81	postive
YTHDF3	Z82243.1	0.418005	4.85877e-24	postive
METTL14	AC087222.1	0.422655	1.35618e-24	postive
RBM15	AC087222.1	0.571536	1.01202e-47	postive
YTHDC1	AC087222.1	0.403631	2.21787e-22	postive
YTHDC2	AC087222.1	0.573854	3.51863e-48	postive
METTL3	AL021707.4	0.404975	1.56383e-22	postive
RBM15	AL021707.4	0.483466	1.09071e-32	postive
YTHDC2	AL021707.4	0.458293	3.86471e-29	postive
RBM15	GK-AS1	0.541922	3.64344e-42	postive
YTHDC2	GK-AS1	0.53243	1.69078e-40	postive
YTHDC2	AC013275.1	0.403208	2.47509e-22	postive
METTL3	PTOV1-AS2	0.410687	3.47904e-23	postive
METTL14	AC138932.6	0.557888	4.31832e-45	postive
RBM15	AC138932.6	0.746634	2.04286e-96	postive
YTHDC1	AC138932.6	0.440725	7.85147e-27	postive
YTHDC2	AC138932.6	0.745514	5.5894e-96	postive
YTHDF3	AC138932.6	0.440759	7.77301e-27	postive
METTL14	AC008966.2	0.497818	7.55501e-35	postive
RBM15	AC008966.2	0.632021	5.24324e-61	postive
YTHDC2	AC008966.2	0.696454	7.59148e-79	postive
METTL14	AC090948.1	0.558903	2.77953e-45	postive
RBM15	AC090948.1	0.733631	1.76024e-91	postive
YTHDC1	AC090948.1	0.459882	2.35312e-29	postive
YTHDC2	AC090948.1	0.755528	5.71857e-100	postive
YTHDF3	AC090948.1	0.446247	1.52755e-27	postive
METTL3	AC012360.3	0.485565	5.3483e-33	postive
RBM15	AC012360.3	0.485066	6.33948e-33	postive
HNRNPA2B1	AC012360.3	0.434769	4.43946e-26	postive
YTHDC1	AC012360.3	0.460479	1.95147e-29	postive
YTHDC2	AC012360.3	0.40264	2.86695e-22	postive
METTL3	AC048382.2	0.421953	1.64662e-24	postive
RBM15	AC048382.2	0.446849	1.27552e-27	postive
YTHDC1	AC048382.2	0.418243	4.55383e-24	postive
YTHDC2	AC048382.2	0.423509	1.07048e-24	postive
METTL14	AL021707.7	0.46226	1.11475e-29	postive
RBM15	AL021707.7	0.579623	2.44337e-49	postive
YTHDC1	AL021707.7	0.470763	7.34033e-31	postive
YTHDC2	AL021707.7	0.684046	4.73614e-75	postive
METTL14	SNHG14	0.486836	3.46527e-33	postive
RBM15	SNHG14	0.55626	8.72718e-45	postive
YTHDC1	SNHG14	0.478939	4.98756e-32	postive
YTHDC2	SNHG14	0.650323	1.24013e-65	postive
YTHDC2	AP001330.4	0.405323	1.42807e-22	postive
METTL14	CFLAR-AS1	0.538776	1.31757e-41	postive
RBM15	CFLAR-AS1	0.748102	5.42144e-97	postive
YTHDC2	CFLAR-AS1	0.713689	1.88055e-84	postive
YTHDF3	CFLAR-AS1	0.425056	6.96134e-25	postive
METTL14	AC092953.2	0.447117	1.17699e-27	postive
RBM15	AC092953.2	0.499948	3.53852e-35	postive
YTHDC1	AC092953.2	0.47162	5.55517e-31	postive
YTHDC2	AC092953.2	0.562013	7.13195e-46	postive
METTL14	AC131971.1	0.506821	2.95373e-36	postive
RBM15	AC131971.1	0.738249	3.36293e-93	postive
YTHDC2	AC131971.1	0.67391	4.34473e-72	postive
YTHDF3	AC131971.1	0.506542	3.27056e-36	postive
METTL14	AL139041.1	0.434743	4.47211e-26	postive
RBM15	AL139041.1	0.487629	2.64102e-33	postive
YTHDC2	AL139041.1	0.649972	1.53185e-65	postive
METTL14	AC110792.3	0.549141	1.81094e-43	postive
RBM15	AC110792.3	0.691987	1.85715e-77	postive
YTHDC1	AC110792.3	0.447399	1.08136e-27	postive
YTHDC2	AC110792.3	0.746296	2.77051e-96	postive
YTHDF3	AC110792.3	0.418024	4.83444e-24	postive
METTL14	MIR222HG	0.449022	6.63292e-28	postive
RBM15	MIR222HG	0.54917	1.78901e-43	postive
YTHDC2	MIR222HG	0.642143	1.58606e-63	postive
METTL14	AC100830.2	0.530611	3.47966e-40	postive
RBM15	AC100830.2	0.751941	1.61623e-98	postive
YTHDC1	AC100830.2	0.485309	5.83564e-33	postive
YTHDC2	AC100830.2	0.750602	5.54325e-98	postive
YTHDF3	AC100830.2	0.452541	2.27787e-28	postive
YTHDC2	AGBL5-IT1	0.474602	2.09556e-31	postive
RBM15	AC006213.4	0.531653	2.30303e-40	postive
YTHDC2	AC006213.4	0.444719	2.40989e-27	postive
RBM15	C2orf27A	0.459875	2.35861e-29	postive
METTL14	AC093726.2	0.433438	6.50708e-26	postive
RBM15	AC093726.2	0.473845	2.68626e-31	postive
YTHDC1	AC093726.2	0.476532	1.10902e-31	postive
YTHDC2	AC093726.2	0.609482	1.01461e-55	postive
METTL3	AL136304.1	0.454016	1.44978e-28	postive
METTL14	AL450263.1	0.478604	5.57645e-32	postive
RBM15	AL450263.1	0.601553	5.84524e-54	postive
YTHDC1	AL450263.1	0.497282	9.13338e-35	postive
YTHDC2	AL450263.1	0.611521	3.51096e-56	postive
RBM15	DGCR11	0.489161	1.55975e-33	postive
YTHDC2	DGCR11	0.449127	6.42591e-28	postive
METTL3	AC012615.6	0.519576	2.52719e-38	postive
YTHDC2	AC012615.6	0.449471	5.79205e-28	postive
METTL14	AC022211.2	0.44767	9.96688e-28	postive
RBM15	AC022211.2	0.639747	6.38671e-63	postive
YTHDC1	AC022211.2	0.432721	7.99076e-26	postive
YTHDC2	AC022211.2	0.569118	3.02195e-47	postive
YTHDF3	AC022211.2	0.450619	4.08947e-28	postive
RBM15	AC008035.1	0.522366	8.67808e-39	postive
YTHDC2	AC008035.1	0.426327	4.88151e-25	postive
YTHDF3	AC008035.1	0.470263	8.63241e-31	postive
METTL14	AL157394.1	0.508974	1.34091e-36	postive
RBM15	AL157394.1	0.637633	2.16011e-62	postive
YTHDC2	AL157394.1	0.705131	1.2854e-81	postive
RBM15	AC004241.3	0.561319	9.67263e-46	postive
YTHDF3	AC004241.3	0.432767	7.88738e-26	postive
IGF2BP3	AC004241.3	0.413081	1.83695e-23	postive
METTL14	AC127024.5	0.476063	1.29518e-31	postive
RBM15	AC127024.5	0.710788	1.76567e-83	postive
YTHDC1	AC127024.5	0.468136	1.7151e-30	postive
YTHDC2	AC127024.5	0.672828	8.85216e-72	postive
YTHDF3	AC127024.5	0.404192	1.91761e-22	postive
METTL3	HM13-IT1	0.448197	8.50548e-28	postive
RBM15	HM13-IT1	0.58153	9.99764e-50	postive
YTHDC2	HM13-IT1	0.495909	1.48407e-34	postive
METTL14	NORAD	0.526195	1.97005e-39	postive
RBM15	NORAD	0.4896	1.34023e-33	postive
ZC3H13	NORAD	0.41192	2.50507e-23	postive
YTHDC1	NORAD	0.533231	1.22883e-40	postive
YTHDC2	NORAD	0.446142	1.57618e-27	postive
YTHDF3	NORAD	0.43709	2.26919e-26	postive
METTL14	AL121772.3	0.434348	5.01075e-26	postive
RBM15	AL121772.3	0.563338	3.97911e-46	postive
YTHDC2	AL121772.3	0.550726	9.27743e-44	postive
RBM15	MIR155HG	0.464737	5.08664e-30	postive
WTAP	MIR155HG	0.440538	8.29338e-27	postive
YTHDC2	MIR155HG	0.562433	5.92966e-46	postive
YTHDC2	HLA-DQB1-AS1	0.423185	1.1711e-24	postive
METTL14	AC012557.1	0.558694	3.04295e-45	postive
RBM15	AC012557.1	0.721294	4.639e-87	postive
YTHDC1	AC012557.1	0.442745	4.32871e-27	postive
YTHDC2	AC012557.1	0.715192	5.83181e-85	postive
YTHDF3	AC012557.1	0.491201	7.70264e-34	postive
METTL3	GABPB1-AS1	0.424407	8.3407e-25	postive
METTL14	GABPB1-AS1	0.437949	1.7678e-26	postive
RBM15	GABPB1-AS1	0.553039	3.47276e-44	postive
YTHDC1	GABPB1-AS1	0.470502	7.98737e-31	postive
YTHDC2	GABPB1-AS1	0.587835	4.9973e-51	postive
RBM15	AC026368.1	0.521998	9.99967e-39	postive
YTHDC2	AC026368.1	0.458008	4.22352e-29	postive
METTL14	AC027277.2	0.495647	1.6275e-34	postive
RBM15	AC027277.2	0.71152	1.00589e-83	postive
YTHDC2	AC027277.2	0.639224	8.63956e-63	postive
METTL3	AC087741.1	0.484078	8.86441e-33	postive
METTL14	AL157402.2	0.489576	1.35179e-33	postive
RBM15	AL157402.2	0.66577	8.56246e-70	postive
YTHDC2	AL157402.2	0.644153	4.88235e-64	postive
YTHDF3	AL157402.2	0.500998	2.43051e-35	postive
YTHDC2	AC244517.7	0.416941	6.48946e-24	postive
METTL3	AC113139.1	0.432192	9.29648e-26	postive
RBM15	AC113139.1	0.516188	9.12819e-38	postive
YTHDC1	AC113139.1	0.418243	4.55423e-24	postive
YTHDC2	AC113139.1	0.565662	1.41998e-46	postive
YTHDF3	AC113139.1	0.416159	8.01926e-24	postive
METTL14	AC008669.1	0.512195	4.07109e-37	postive
RBM15	AC008669.1	0.444924	2.26739e-27	postive
YTHDC1	AC008669.1	0.4146	1.22166e-23	postive
YTHDC2	AC008669.1	0.675692	1.33553e-72	postive
METTL14	EGOT	0.426632	4.48161e-25	postive
RBM15	EGOT	0.55715	5.94359e-45	postive
YTHDC2	EGOT	0.564676	2.20091e-46	postive
YTHDC2	JPX	0.447348	1.0981e-27	postive
METTL14	AL031666.1	0.424615	7.87315e-25	postive
RBM15	AL031666.1	0.70827	1.20561e-82	postive
YTHDC2	AL031666.1	0.580391	1.70592e-49	postive
METTL14	AC011468.1	0.444319	2.71417e-27	postive
RBM15	AC011468.1	0.650576	1.06484e-65	postive
YTHDC2	AC011468.1	0.643075	9.19494e-64	postive
METTL3	AC244197.2	0.412705	2.03117e-23	postive
YTHDC2	AC244197.2	0.49199	5.8552e-34	postive
METTL3	AC090589.3	0.52957	5.24881e-40	postive
RBM15	AC090589.3	0.433404	6.57072e-26	postive
YTHDC1	AC090589.3	0.475748	1.43721e-31	postive
YTHDC2	AC090589.3	0.569214	2.89301e-47	postive
METTL14	AC009032.1	0.503755	9.00503e-36	postive
RBM15	AC009032.1	0.714556	9.57515e-85	postive
YTHDC1	AC009032.1	0.412358	2.2288e-23	postive
YTHDC2	AC009032.1	0.692169	1.63263e-77	postive
YTHDF3	AC009032.1	0.462018	1.20307e-29	postive
RBM15	AC024560.3	0.413764	1.52951e-23	postive
YTHDC2	AC024560.3	0.457335	5.20539e-29	postive
METTL14	AC005632.3	0.47987	3.65572e-32	postive
RBM15	AC005632.3	0.696422	7.76853e-79	postive
YTHDC2	AC005632.3	0.696493	7.3808e-79	postive
METTL3	AC010761.1	0.51387	2.18008e-37	postive
RBM15	AC010761.1	0.498819	5.29329e-35	postive
METTL14	AC037198.2	0.47241	4.29572e-31	postive
RBM15	AC037198.2	0.652643	3.04859e-66	postive
YTHDC2	AC037198.2	0.649852	1.64695e-65	postive
RBM15	AC130456.3	0.461822	1.27949e-29	postive
YTHDC2	AC130456.3	0.556739	7.09978e-45	postive
METTL14	AP001432.1	0.544848	1.08888e-42	postive
RBM15	AP001432.1	0.730523	2.41187e-90	postive
YTHDC1	AP001432.1	0.491047	8.12449e-34	postive
YTHDC2	AP001432.1	0.6581	1.07029e-67	postive
YTHDF3	AP001432.1	0.470327	8.45483e-31	postive
METTL14	AC016590.2	0.509421	1.13749e-36	postive
RBM15	AC016590.2	0.797834	3.14597e-119	postive
YTHDC1	AC016590.2	0.415286	1.01547e-23	postive
YTHDC2	AC016590.2	0.669126	9.89047e-71	postive
YTHDF3	AC016590.2	0.41827	4.52106e-24	postive
METTL14	AC011676.1	0.422774	1.31237e-24	postive
RBM15	AC011676.1	0.589824	1.91555e-51	postive
YTHDC2	AC011676.1	0.534272	8.10713e-41	postive
METTL14	LINC01655	0.425137	6.80588e-25	postive
RBM15	LINC01655	0.420697	2.32674e-24	postive
YTHDC2	LINC01655	0.434354	5.0025e-26	postive
RBM15	AC016542.1	0.638952	1.01096e-62	postive
YTHDC2	AC016542.1	0.48903	1.63191e-33	postive
YTHDF3	AC016542.1	0.421444	1.8946e-24	postive
METTL14	AC005021.1	0.518702	3.52424e-38	postive
RBM15	AC005021.1	0.689513	1.06388e-76	postive
YTHDC1	AC005021.1	0.47034	8.41791e-31	postive
YTHDC2	AC005021.1	0.703858	3.32483e-81	postive
YTHDF3	AC005021.1	0.402961	2.63845e-22	postive
METTL14	AC087392.1	0.478332	6.10575e-32	postive
RBM15	AC087392.1	0.638946	1.01412e-62	postive
YTHDC2	AC087392.1	0.66009	3.09959e-68	postive
FTO	AC087392.1	0.409198	5.16263e-23	postive
METTL14	AC005674.2	0.467287	2.25247e-30	postive
RBM15	AC005674.2	0.538409	1.52919e-41	postive
YTHDC1	AC005674.2	0.431281	1.20532e-25	postive
YTHDC2	AC005674.2	0.662293	7.77873e-69	postive
VIRMA	OTUD6B-AS1	0.563699	3.39115e-46	postive
YTHDF3	OTUD6B-AS1	0.522416	8.51257e-39	postive
METTL14	AC018809.2	0.558151	3.85225e-45	postive
RBM15	AC018809.2	0.579429	2.67425e-49	postive
YTHDC1	AC018809.2	0.505548	4.69861e-36	postive
YTHDC2	AC018809.2	0.690096	7.06189e-77	postive
METTL3	LINC01355	0.420034	2.79093e-24	postive
METTL14	LINC01355	0.51854	3.74859e-38	postive
RBM15	LINC01355	0.702981	6.38378e-81	postive
YTHDC1	LINC01355	0.529095	6.32902e-40	postive
YTHDC2	LINC01355	0.761853	1.36742e-102	postive
METTL14	FAM13A-AS1	0.548001	2.92356e-43	postive
RBM15	FAM13A-AS1	0.690867	4.10087e-77	postive
YTHDC1	FAM13A-AS1	0.52218	9.32195e-39	postive
YTHDC2	FAM13A-AS1	0.76945	7.53985e-106	postive
METTL14	AC010226.1	0.495107	1.96794e-34	postive
RBM15	AC010226.1	0.661429	1.33974e-68	postive
YTHDC2	AC010226.1	0.716799	1.65311e-85	postive
METTL3	AL354733.3	0.46015	2.16377e-29	postive
METTL14	AL354733.3	0.493192	3.84972e-34	postive
RBM15	AL354733.3	0.63624	4.79774e-62	postive
YTHDC1	AL354733.3	0.529606	5.17514e-40	postive
YTHDC2	AL354733.3	0.698619	1.57888e-79	postive
METTL3	MIR600HG	0.490249	1.07112e-33	postive
YTHDC1	MIR600HG	0.478629	5.53148e-32	postive
YTHDC2	MIR600HG	0.50221	1.57258e-35	postive
RBM15	AC112496.1	0.549213	1.75708e-43	postive
YTHDC2	AC112496.1	0.531264	2.6867e-40	postive
METTL14	AC004223.4	0.509179	1.24334e-36	postive
RBM15	AC004223.4	0.769094	1.07866e-105	postive
YTHDC1	AC004223.4	0.466314	3.0762e-30	postive
YTHDC2	AC004223.4	0.698036	2.41239e-79	postive
YTHDF3	AC004223.4	0.453029	1.96244e-28	postive
METTL3	AC025178.2	0.449073	6.53246e-28	postive
RBM15	AC025178.2	0.555326	1.3048e-44	postive
YTHDC1	AC025178.2	0.422563	1.39116e-24	postive
YTHDC2	AC025178.2	0.493418	3.55712e-34	postive
METTL3	AL136295.2	0.566173	1.13094e-46	postive
METTL14	AC010834.3	0.509565	1.07871e-36	postive
RBM15	AC010834.3	0.762671	6.1788e-103	postive
YTHDC1	AC010834.3	0.485327	5.80042e-33	postive
YTHDC2	AC010834.3	0.65282	2.73842e-66	postive
YTHDF3	AC010834.3	0.568771	3.53157e-47	postive
METTL14	AC090739.1	0.532662	1.5418e-40	postive
RBM15	AC090739.1	0.747258	1.16349e-96	postive
YTHDC1	AC090739.1	0.423435	1.0928e-24	postive
YTHDC2	AC090739.1	0.687275	5.08378e-76	postive
YTHDF3	AC090739.1	0.497935	7.24812e-35	postive
RBM15	AL049840.6	0.447023	1.21068e-27	postive
YTHDC2	AL049840.6	0.487028	3.2457e-33	postive
RBM15	AL162274.2	0.536637	3.13357e-41	postive
YTHDC2	AL162274.2	0.504633	6.55288e-36	postive
METTL14	DLEU1	0.468001	1.79074e-30	postive
RBM15	DLEU1	0.686121	1.13217e-75	postive
YTHDC2	DLEU1	0.633622	2.12517e-61	postive
YTHDF3	DLEU1	0.477151	9.03831e-32	postive
METTL14	AC139795.2	0.414942	1.1142e-23	postive
RBM15	AC139795.2	0.421541	1.84466e-24	postive
YTHDC1	AC139795.2	0.447758	9.70695e-28	postive
YTHDC2	AC139795.2	0.601786	5.19669e-54	postive
METTL3	UBE2Q1-AS1	0.525882	2.22522e-39	postive
RBM15	UBE2Q1-AS1	0.533793	9.82088e-41	postive
YTHDC1	UBE2Q1-AS1	0.472208	4.58813e-31	postive
YTHDC2	UBE2Q1-AS1	0.524619	3.63561e-39	postive
METTL14	EP300-AS1	0.493145	3.91428e-34	postive
RBM15	EP300-AS1	0.627306	7.27008e-60	postive
YTHDC2	EP300-AS1	0.668841	1.18983e-70	postive
RBM15	WAKMAR2	0.486047	4.53785e-33	postive
WTAP	WAKMAR2	0.480683	2.78502e-32	postive
YTHDC2	WAKMAR2	0.497863	7.4347e-35	postive
METTL14	AC068790.2	0.549101	1.84206e-43	postive
RBM15	AC068790.2	0.771611	8.45895e-107	postive
YTHDC1	AC068790.2	0.451183	3.44632e-28	postive
YTHDC2	AC068790.2	0.712764	3.85158e-84	postive
YTHDF3	AC068790.2	0.504415	7.08993e-36	postive
METTL3	AC233728.1	0.492402	5.07146e-34	postive
METTL3	SNHG4	0.442864	4.17845e-27	postive
RBM15	SNHG4	0.478166	6.45274e-32	postive
METTL3	LINC02604	0.436263	2.88427e-26	postive
METTL14	AC234775.3	0.609797	8.61321e-56	postive
RBM15	AC234775.3	0.718094	5.94443e-86	postive
YTHDC1	AC234775.3	0.494351	2.5661e-34	postive
YTHDC2	AC234775.3	0.762984	4.55552e-103	postive
YTHDF3	AC234775.3	0.456393	6.96956e-29	postive
METTL3	AC093484.4	0.408601	6.04317e-23	postive
RBM15	AC093484.4	0.633832	1.88677e-61	postive
YTHDC2	AC093484.4	0.470579	7.79084e-31	postive
YTHDF3	AC093484.4	0.488533	1.93649e-33	postive
METTL14	AC011477.2	0.496641	1.14585e-34	postive
RBM15	AC011477.2	0.450632	4.07446e-28	postive
YTHDC1	AC011477.2	0.450583	4.13519e-28	postive
YTHDC2	AC011477.2	0.446475	1.42673e-27	postive
METTL14	AP001486.2	0.543819	1.66724e-42	postive
RBM15	AP001486.2	0.620689	2.70024e-58	postive
YTHDC1	AP001486.2	0.522901	7.06227e-39	postive
YTHDC2	AP001486.2	0.679828	8.37278e-74	postive
RBM15	AC005476.2	0.406665	1.00543e-22	postive
METTL3	RAD51-AS1	0.463148	8.41947e-30	postive
YTHDC1	RAD51-AS1	0.446679	1.34197e-27	postive
YTHDC2	RAD51-AS1	0.506208	3.69429e-36	postive
METTL3	SNHG1	0.452557	2.26705e-28	postive
METTL14	ARHGEF38-IT1	0.522605	7.91643e-39	postive
RBM15	ARHGEF38-IT1	0.68406	4.68967e-75	postive
YTHDC2	ARHGEF38-IT1	0.633672	2.06616e-61	postive
YTHDF3	ARHGEF38-IT1	0.460704	1.81877e-29	postive
METTL14	RHOA-IT1	0.532975	1.36094e-40	postive
RBM15	RHOA-IT1	0.737382	7.11105e-93	postive
YTHDC1	RHOA-IT1	0.489148	1.56649e-33	postive
YTHDC2	RHOA-IT1	0.735289	4.29252e-92	postive
YTHDF3	RHOA-IT1	0.460596	1.88143e-29	postive
METTL14	AL606834.2	0.51626	8.88244e-38	postive
RBM15	AL606834.2	0.542504	2.86816e-42	postive
YTHDC1	AL606834.2	0.442642	4.46238e-27	postive
YTHDC2	AL606834.2	0.643003	9.58813e-64	postive
METTL14	AC008115.3	0.533419	1.14023e-40	postive
RBM15	AC008115.3	0.707215	2.67978e-82	postive
YTHDC1	AC008115.3	0.453019	1.96834e-28	postive
YTHDC2	AC008115.3	0.736369	1.70175e-92	postive
YTHDF3	AC008115.3	0.451003	3.63983e-28	postive
METTL14	WARS2-AS1	0.536811	2.92054e-41	postive
RBM15	WARS2-AS1	0.663446	3.75358e-69	postive
YTHDC1	WARS2-AS1	0.437482	2.02522e-26	postive
YTHDC2	WARS2-AS1	0.594339	2.1186e-52	postive
METTL14	AC090948.2	0.569891	2.13167e-47	postive
RBM15	AC090948.2	0.757268	1.10721e-100	postive
YTHDC1	AC090948.2	0.474417	2.22659e-31	postive
YTHDC2	AC090948.2	0.768115	2.8783e-105	postive
YTHDF3	AC090948.2	0.475662	1.47815e-31	postive
METTL14	SP2-AS1	0.477483	8.09571e-32	postive
RBM15	SP2-AS1	0.6365	4.13494e-62	postive
YTHDC2	SP2-AS1	0.514998	1.42847e-37	postive
YTHDF3	SP2-AS1	0.453407	1.74752e-28	postive
METTL14	AC024075.3	0.590865	1.15635e-51	postive
RBM15	AC024075.3	0.64219	1.54305e-63	postive
YTHDC1	AC024075.3	0.552872	3.73043e-44	postive
YTHDC2	AC024075.3	0.713281	2.58022e-84	postive
YTHDF3	AC024075.3	0.421282	1.98104e-24	postive
METTL14	AC048344.4	0.483904	9.40443e-33	postive
RBM15	AC048344.4	0.64497	3.0152e-64	postive
YTHDC2	AC048344.4	0.58869	3.31143e-51	postive
YTHDF3	AC048344.4	0.506989	2.77813e-36	postive
RBM15	LUCAT1	0.429303	2.11274e-25	postive
YTHDC2	LUCAT1	0.406293	1.10846e-22	postive
METTL3	LINC00893	0.463184	8.32504e-30	postive
YTHDC2	LINC00893	0.556003	9.75224e-45	postive
RBM15	AC079921.2	0.448543	7.66434e-28	postive
YTHDC2	AC079921.2	0.410871	3.31286e-23	postive
RBM15	AC092123.1	0.598579	2.59633e-53	postive
YTHDC2	AC092123.1	0.588808	3.12836e-51	postive
METTL14	AC090181.2	0.534791	6.5834e-41	postive
RBM15	AC090181.2	0.732489	4.62677e-91	postive
YTHDC1	AC090181.2	0.423056	1.21384e-24	postive
YTHDC2	AC090181.2	0.69185	2.04685e-77	postive
YTHDF3	AC090181.2	0.42252	1.40762e-24	postive
METTL14	AP001033.4	0.508054	1.88023e-36	postive
RBM15	AP001033.4	0.743655	2.9341e-95	postive
YTHDC1	AP001033.4	0.435473	3.62403e-26	postive
YTHDC2	AP001033.4	0.686927	6.47508e-76	postive
YTHDF3	AP001033.4	0.505527	4.73549e-36	postive
METTL14	AL049840.5	0.475257	1.68938e-31	postive
RBM15	AL049840.5	0.463894	6.64675e-30	postive
YTHDC1	AL049840.5	0.45998	2.28195e-29	postive
YTHDC2	AL049840.5	0.536637	3.13358e-41	postive
[truncated: 711 more rows]
